# Supplementary material for: Crystal structure of the α1B-adrenergic receptor reveals molecular determinants of selective ligand recognition
Source: Nat Commun. 2022 Jan 19;13:382. doi: 10.1038/s41467-021-27911-3 (PMC8770593; doi:10.1038/s41467-021-27911-3)
Supplement: Supplementary file 6 — Source Data [file 41467_2021_27911_MOESM6_ESM.xlsx]

## Sheet: Fig. 2b
Time (ns)	χ1 F334 (degrees)				Time (ns)	RMSD (+)-cyclazosin (Å)
						α1BARXTAL-MD-V333-F334
0	-58.3546				0	1.38e-07
0.3	-89.7291				0.3	1.39233
0.6	-98.4346				0.6	1.88279
0.9	-89.282				0.9	1.76255
1.2	-72.4116				1.2	1.69735
1.5	-83.8901				1.5	2.26682
1.8	-61.5782				1.8	1.99101
2.1	-80.1034				2.1	2.37338
2.4	-83.1341				2.4	2.1114
2.7	-81.9365				2.7	2.34566
3	-88.516				3	2.25831
3.3	-76.0157				3.3	1.88004
3.6	-67.2965				3.6	1.78355
3.9	-67.9604				3.9	2.12664
4.2	-70.8827				4.2	1.79483
4.5	-87.1055				4.5	1.64177
4.8	-86.1536				4.8	1.78329
5.1	-93.2941				5.1	1.82161
5.4	-75.848				5.4	2.07093
5.7	-61.1539				5.7	2.46103
6	-82.6077				6	2.19895
6.3	-69.22				6.3	2.01991
6.6	-88.4425				6.6	2.2432
6.9	-68.53				6.9	2.11393
7.2	-71.1868				7.2	2.06663
7.5	-76.251				7.5	2.32426
7.8	-67.1839				7.8	1.84909
8.1	-79.6602				8.1	1.98041
8.4	-85.2197				8.4	2.04318
8.7	-85.3218				8.7	2.31692
9	-71.9102				9	1.98253
9.3	-87.9427				9.3	1.827
9.6	-90.9251				9.6	1.87237
9.9	-86.1299				9.9	1.69103
10.2	-78.5022				10.2	1.77054
10.5	-84.7166				10.5	0.993117
10.8	-92.3279				10.8	1.64419
11.1	-87.1966				11.1	1.25022
11.4	-92.1883				11.4	1.44066
11.7	-92.4121				11.7	1.06369
12	-95.2976				12	1.47044
12.3	-79.5669				12.3	1.6528
12.6	-107.272				12.6	1.46175
12.9	-93.4637				12.9	1.68906
13.2	-78.1688				13.2	1.81761
13.5	-86.7453				13.5	1.83753
13.8	-93.2696				13.8	1.83366
14.1	-75.6463				14.1	2.02835
14.4	-97.1765				14.4	1.76039
14.7	-68.8541				14.7	1.30049
15	-92.7146				15	1.90861
15.3	-90.9292				15.3	1.81028
15.6	-90.0677				15.6	1.83189
15.9	-107.591				15.9	1.74753
16.2	-90.295				16.2	2.02922
16.5	-88.8041				16.5	2.07687
16.8	-70.8583				16.8	1.99856
17.1	-101.194				17.1	2.02006
17.4	-84.7596				17.4	1.9891
17.7	-84.7322				17.7	2.28571
18	-85.1052				18	2.36804
18.3	-65.9292				18.3	1.77957
18.6	-81.8885				18.6	1.89124
18.9	-79.7436				18.9	2.18651
19.2	-98.3778				19.2	2.08112
19.5	-83.7959				19.5	2.14834
19.8	-68.5277				19.8	2.18766
20.1	-86.6396				20.1	2.2012
20.4	-74.6661				20.4	2.19702
20.7	-83.4859				20.7	2.25899
21	-83.892				21	2.11968
21.3	-81.7672				21.3	2.16394
21.6	-67.179				21.6	2.23645
21.9	-80.1858				21.9	2.08221
22.2	-87.3707				22.2	1.9404
22.5	-87.5386				22.5	1.98782
22.8	-95.9264				22.8	2.23181
23.1	-87.3178				23.1	2.2313
23.4	-86.9516				23.4	2.39563
23.7	-84.4617				23.7	2.33522
24	-86.2127				24	2.02581
24.3	-91.8865				24.3	2.26542
24.6	-93.7545				24.6	2.07051
24.9	-80.5263				24.9	2.22505
25.2	-81.0286				25.2	2.19013
25.5	-80.5891				25.5	2.03714
25.8	-101.163				25.8	2.02696
26.1	-78.3833				26.1	2.0119
26.4	-89.4051				26.4	2.26052
26.7	-80.8505				26.7	1.98072
27	-91.1839				27	1.88672
27.3	-85.6331				27.3	2.13347
27.6	-96.3448				27.6	1.77964
27.9	-98.1757				27.9	2.18301
28.2	-77.5467				28.2	1.72194
28.5	-75.2664				28.5	1.94449
28.8	-84.9342				28.8	2.07915
29.1	-84.464				29.1	2.01591
29.4	-101.855				29.4	2.15546
29.7	-82.6587				29.7	2.06436
30	-84.3956				30	2.08455
30.3	-72.5304				30.3	1.9773
30.6	-72.2236				30.6	1.94207
30.9	-77.1304				30.9	1.70192
31.2	-63.6822				31.2	2.01351
31.5	-71.6881				31.5	2.14606
31.8	-68.8662				31.8	2.07945
32.1	-84.309				32.1	2.01992
32.4	-67.6694				32.4	1.91301
32.7	-60.4058				32.7	2.23821
33	-66.1045				33	1.85267
33.3	-81.334				33.3	1.91827
33.6	-75.9292				33.6	2.19134
33.9	-61.1948				33.9	2.04312
34.2	-60.932				34.2	1.9189
34.5	-59.9048				34.5	2.207
34.8	-68.515				34.8	2.31633
35.1	-81.6446				35.1	2.2765
35.4	-95.8636				35.4	2.07741
35.7	-78.2368				35.7	2.31753
36	-73.1395				36	1.96966
36.3	-68.9982				36.3	2.28856
36.6	-70.4061				36.6	2.46688
36.9	-74.0484				36.9	2.31118
37.2	-60.64				37.2	2.21836
37.5	-80.8225				37.5	2.04106
37.8	-85.551				37.8	2.46542
38.1	-76.0075				38.1	2.24285
38.4	-72.8965				38.4	2.05665
38.7	-68.7751				38.7	2.22512
39	-99.4757				39	2.35082
39.3	-85.7929				39.3	1.94533
39.6	-103.62				39.6	2.28025
39.9	-81.6955				39.9	2.22898
40.2	-88.4419				40.2	1.99456
40.5	-81.5695				40.5	2.09193
40.8	-85.6288				40.8	2.12756
41.1	-74.1502				41.1	1.92026
41.4	-74.3096				41.4	2.20647
41.7	-88.2663				41.7	2.30383
42	-92.8888				42	2.00454
42.3	-92.098				42.3	1.98592
42.6	-76.4452				42.6	2.16427
42.9	-93.5278				42.9	2.25977
43.2	-81.8656				43.2	1.98666
43.5	-86.0301				43.5	2.08648
43.8	-79.0505				43.8	2.20706
44.1	-96.0796				44.1	2.09797
44.4	-67.4886				44.4	2.2137
44.7	-90.2845				44.7	2.06893
45	-95.0841				45	2.33591
45.3	-64.7312				45.3	2.37095
45.6	-82.6418				45.6	2.04608
45.9	-83.5064				45.9	2.28268
46.2	-74.9304				46.2	2.28811
46.5	-67.3807				46.5	2.05482
46.8	-92.0029				46.8	2.02517
47.1	-77.1862				47.1	1.82346
47.4	-97.1855				47.4	2.14869
47.7	-83.3076				47.7	2.04481
48	-85.9947				48	2.08107
48.3	-83.654				48.3	2.20398
48.6	-95.9738				48.6	2.01715
48.9	-82.9025				48.9	2.0005
49.2	-78.0288				49.2	1.9269
49.5	-81.0629				49.5	1.96291
49.8	-88.993				49.8	2.10856
50.1	-91.1399				50.1	2.21421
50.4	-74.8639				50.4	2.16114
50.7	-72.1444				50.7	1.87822
51	-69.1767				51	1.87157
51.3	-95.3595				51.3	1.91431
51.6	-78.3344				51.6	1.96911
51.9	-76.5462				51.9	2.38047
52.2	-68.186				52.2	1.98379
52.5	-88.2433				52.5	2.25578
52.8	-79.6489				52.8	2.30847
53.1	-73.7318				53.1	2.05081
53.4	-65.2884				53.4	1.95162
53.7	-86.6049				53.7	2.06341
54	-80.389				54	2.04635
54.3	-78.9336				54.3	2.12201
54.6	-87.4062				54.6	2.13152
54.9	-66.875				54.9	2.21893
55.2	-74.1831				55.2	1.81688
55.5	-74.4849				55.5	1.25809
55.8	-86.4993				55.8	1.44906
56.1	-91.0211				56.1	1.39806
56.4	-74.3668				56.4	1.23883
56.7	-58.9538				56.7	1.25461
57	-83.6822				57	1.34503
57.3	-80.6923				57.3	1.53876
57.6	-82.2795				57.6	1.31152
57.9	-80.6631				57.9	2.12857
58.2	-57.4301				58.2	1.89589
58.5	-68.7918				58.5	2.02884
58.8	-71.0584				58.8	2.25531
59.1	-94.1705				59.1	2.03375
59.4	-102.713				59.4	2.19145
59.7	-83.1111				59.7	1.60535
60	-76.6235				60	1.66569
60.3	-69.2221				60.3	1.3796
60.6	-68.6966				60.6	1.92618
60.9	-61.8991				60.9	1.08315
61.2	-79.92				61.2	1.26226
61.5	-88.4345				61.5	1.15059
61.8	-76.9407				61.8	1.76964
62.1	-87.0451				62.1	1.39371
62.4	-89.0161				62.4	1.31285
62.7	-83.965				62.7	1.39181
63	-72.7899				63	1.27024
63.3	-72.2265				63.3	1.28547
63.6	-77.4827				63.6	1.48615
63.9	-75.0934				63.9	1.22332
64.2	-78.9131				64.2	1.29296
64.5	-65.955				64.5	1.72486
64.8	-67.9818				64.8	1.70039
65.1	-71.047				65.1	1.48369
65.4	-63.7326				65.4	1.25107
65.7	-66.4877				65.7	1.37122
66	-71.0136				66	1.30365
66.3	-70.0432				66.3	1.28262
66.6	-64.7391				66.6	1.31938
66.9	-75.1729				66.9	1.20875
67.2	-85.9464				67.2	1.10855
67.5	-66.1555				67.5	1.12289
67.8	-71.0848				67.8	1.1089
68.1	-66.2325				68.1	1.17334
68.4	-61.0116				68.4	1.12561
68.7	-54.5723				68.7	1.11891
69	-67.2177				69	1.14266
69.3	-58.8651				69.3	1.01604
69.6	-57.5943				69.6	1.24876
69.9	-67.3079				69.9	1.15973
70.2	-79.5248				70.2	1.66548
70.5	-60.2175				70.5	1.35438
70.8	-62.996				70.8	1.07312
71.1	-55.1707				71.1	1.25571
71.4	-75.6474				71.4	1.04346
71.7	-83.8102				71.7	1.29688
72	-76.0089				72	1.17276
72.3	-68.2612				72.3	1.30328
72.6	-87.808				72.6	1.51646
72.9	-98.2074				72.9	1.34327
73.2	-62.3147				73.2	1.43346
73.5	-88.0438				73.5	1.43433
73.8	-62.9719				73.8	1.15989
74.1	-73.878				74.1	1.33411
74.4	-78.6505				74.4	1.22277
74.7	-65.1936				74.7	1.57
75	-94.4818				75	1.41355
75.3	-80.4112				75.3	1.45787
75.6	-93.2392				75.6	1.533
75.9	-96.2789				75.9	1.02416
76.2	-96.0882				76.2	1.54235
76.5	-69.3685				76.5	1.9874
76.8	-93.6511				76.8	1.78831
77.1	-63.1476				77.1	1.72436
77.4	-104.06				77.4	1.88096
77.7	-58.4624				77.7	1.58509
78	-76.9631				78	1.50416
78.3	-80.2311				78.3	1.85826
78.6	-80.7853				78.6	1.66861
78.9	-84.4457				78.9	1.71807
79.2	-78.0152				79.2	1.61631
79.5	-80.8654				79.5	2.2721
79.8	-62.1476				79.8	1.33236
80.1	-100.779				80.1	1.49086
80.4	-68.6237				80.4	1.44347
80.7	-89.4998				80.7	1.11829
81	-68.6473				81	1.20345
81.3	-63.1786				81.3	1.4306
81.6	-64.6554				81.6	1.45284
81.9	-75.5014				81.9	1.37807
82.2	-92.9143				82.2	1.55824
82.5	-92.7629				82.5	1.53986
82.8	-79.0896				82.8	1.41828
83.1	-74.4124				83.1	1.38303
83.4	-105.268				83.4	1.83084
83.7	-68.5548				83.7	1.69181
84	-86.0417				84	1.39017
84.3	-75.8649				84.3	1.63027
84.6	-74.685				84.6	1.32795
84.9	-59.4559				84.9	1.48086
85.2	-87.9355				85.2	1.4807
85.5	-80.7156				85.5	1.40418
85.8	-69.231				85.8	1.32105
86.1	-64.9945				86.1	1.07708
86.4	-90.4213				86.4	1.47308
86.7	-58.9992				86.7	1.12119
87	-64.9517				87	1.52177
87.3	-66.1262				87.3	1.67187
87.6	-72.1116				87.6	1.28536
87.9	-78.7748				87.9	1.03598
88.2	-60.0622				88.2	1.50278
88.5	-69.4723				88.5	1.27951
88.8	-61.5037				88.8	1.86773
89.1	-82.1258				89.1	1.50982
89.4	-93.9807				89.4	1.23437
89.7	-90.9098				89.7	1.24912
90	-91.1161				90	1.43686
90.3	-66.7934				90.3	1.5897
90.6	-89.6923				90.6	1.51445
90.9	-65.7047				90.9	1.47817
91.2	-77.5592				91.2	1.46828
91.5	-53.8462				91.5	1.56143
91.8	-92.7194				91.8	1.56997
92.1	-92.0564				92.1	1.48616
92.4	-79.0387				92.4	1.5112
92.7	-72.6485				92.7	1.49107
93	-78.6582				93	1.85037
93.3	-78.6394				93.3	1.71866
93.6	-73.9496				93.6	1.32162
93.9	-71.8896				93.9	1.39655
94.2	-86.7692				94.2	1.5415
94.5	-93.2571				94.5	1.26822
94.8	-84.6344				94.8	1.57336
95.1	-78.7604				95.1	1.65766
95.4	-66.0117				95.4	1.53634
95.7	-74.7374				95.7	1.22943
96	-71.0712				96	1.63393
96.3	-71.7116				96.3	1.71369
96.6	-64.8926				96.6	1.19638
96.9	-77.356				96.9	1.78022
97.2	-85.3757				97.2	2.08683
97.5	-89.9998				97.5	1.413
97.8	-74.4778				97.8	1.71941
98.1	-86.5055				98.1	1.89077
98.4	-69.438				98.4	1.27979
98.7	-76.9274				98.7	1.91912
99	-72.9327				99	1.24446
99.3	-82.3625				99.3	1.16534
99.6	-93.5629				99.6	1.66906
99.9	-71.4632				99.9	1.72666
100.2	-74.6041				100.2	1.35461
100.5	-93.8528				100.5	2.102
100.8	-85.9537				100.8	1.82578
101.1	-79.669				101.1	1.88104
101.4	-91.2163				101.4	1.55632
101.7	-97.4663				101.7	1.56604
102	-89.132				102	1.45163
102.3	-77.4069				102.3	1.95308
102.6	-81.5129				102.6	1.35092
102.9	-76.1234				102.9	1.53211
103.2	-81.8748				103.2	1.46527
103.5	-72.5994				103.5	1.40247
103.8	-86.2963				103.8	1.3829
104.1	-93.4172				104.1	1.64435
104.4	-84.652				104.4	1.55509
104.7	-65.1519				104.7	2.06868
105	-59.8193				105	1.58646
105.3	-82.3632				105.3	1.81935
105.6	-92.3572				105.6	1.80287
105.9	-84.9237				105.9	1.69327
106.2	-76.7532				106.2	1.52975
106.5	-94.8486				106.5	1.86723
106.8	-78.8496				106.8	1.36848
107.1	-101.115				107.1	1.91562
107.4	-74.0038				107.4	1.67342
107.7	-101.814				107.7	1.60271
108	-98.0585				108	1.82131
108.3	-107.566				108.3	1.16405
108.6	-77.1663				108.6	1.64179
108.9	-86.7408				108.9	1.41514
109.2	-85.0131				109.2	1.52287
109.5	-88.7756				109.5	1.789
109.8	-88.1634				109.8	1.73163
110.1	-78.7359				110.1	1.42882
110.4	-87.6447				110.4	1.86511
110.7	-94.5591				110.7	1.91782
111	-73.8631				111	1.75515
111.3	-89.5537				111.3	1.59914
111.6	-90.9907				111.6	1.7894
111.9	-78.6796				111.9	1.70273
112.2	-87.4644				112.2	1.9405
112.5	-87.8532				112.5	1.76626
112.8	-74.3221				112.8	1.97378
113.1	-106.026				113.1	1.98982
113.4	-80.4869				113.4	1.72996
113.7	-75.1174				113.7	2.05934
114	-91.5682				114	1.96193
114.3	-103.783				114.3	2.40734
114.6	-101.539				114.6	1.92719
114.9	-67.136				114.9	1.9419
115.2	-79.4507				115.2	1.82035
115.5	-82.4359				115.5	2.22966
115.8	-69.1305				115.8	1.9026
116.1	-92.4548				116.1	1.88597
116.4	-93.0304				116.4	1.53762
116.7	-103.402				116.7	1.42187
117	-111.273				117	1.83097
117.3	-47.8625				117.3	1.20786
117.6	-59.8222				117.6	1.61479
117.9	-59.8408				117.9	1.73058
118.2	-57.3254				118.2	1.69262
118.5	-55.1536				118.5	1.81902
118.8	-58.2794				118.8	1.49928
119.1	-51.0484				119.1	2.07612
119.4	-41.4519				119.4	1.66167
119.7	-54.3586				119.7	1.63205
120	-51.5027				120	1.62005
120.3	-43.3515				120.3	2.03142
120.6	-57.0358				120.6	1.53979
120.9	-87.6688				120.9	2.51984
121.2	-92.4532				121.2	1.94093
121.5	-84.1041				121.5	2.21279
121.8	-87.4371				121.8	2.14693
122.1	-93.7521				122.1	2.12577
122.4	-95.6002				122.4	1.85734
122.7	-92.7465				122.7	2.26127
123	-92.5058				123	1.90518
123.3	-100.98				123.3	1.90035
123.6	-84.0655				123.6	1.93118
123.9	-85.0432				123.9	1.94967
124.2	-57.9826				124.2	1.92732
124.5	-59.0652				124.5	1.84271
124.8	-91.2548				124.8	2.26856
125.1	-95.7809				125.1	1.89206
125.4	-72.8594				125.4	1.80493
125.7	-74.9864				125.7	2.10793
126	-76.9609				126	1.66725
126.3	-65.2924				126.3	1.94625
126.6	-68.5423				126.6	1.77926
126.9	-87.5923				126.9	1.89594
127.2	-70.1378				127.2	1.93775
127.5	-71.8024				127.5	1.51013
127.8	-87.2607				127.8	1.82982
128.1	-71.5978				128.1	1.89396
128.4	-65.2393				128.4	1.86973
128.7	-80.8289				128.7	1.66114
129	-78.2741				129	1.70794
129.3	-75.4977				129.3	2.03389
129.6	-99.3854				129.6	1.63714
129.9	-83.992				129.9	1.83455
130.2	-75.0627				130.2	1.76365
130.5	-96.2516				130.5	1.90818
130.8	-77.7989				130.8	2.10592
131.1	-85.0956				131.1	1.99325
131.4	-87.8531				131.4	1.64581
131.7	-82.8294				131.7	1.86917
132	-89.1579				132	1.99022
132.3	-96.4508				132.3	1.73241
132.6	-70.2808				132.6	2.02641
132.9	-89.2199				132.9	2.02366
133.2	-72.3637				133.2	1.92518
133.5	-96.8623				133.5	1.91496
133.8	-90.2828				133.8	1.9542
134.1	-80.4759				134.1	1.80865
134.4	-84.7148				134.4	1.82586
134.7	-88.1418				134.7	1.54893
135	-89.3127				135	1.61222
135.3	-78.6783				135.3	2.03554
135.6	-87.5532				135.6	1.59246
135.9	-81.1297				135.9	1.5329
136.2	-64.4849				136.2	1.43772
136.5	-77.3048				136.5	1.40299
136.8	-92.5042				136.8	1.36919
137.1	-66.0318				137.1	1.68378
137.4	-62.0088				137.4	1.82148
137.7	-74.2222				137.7	1.90659
138	-79.9559				138	2.17602
138.3	-75.7949				138.3	1.64685
138.6	-71.4427				138.6	1.6822
138.9	-70.21				138.9	1.88049
139.2	-89.2564				139.2	1.71714
139.5	-73.514				139.5	1.76271
139.8	-86.2099				139.8	1.6953
140.1	-69.6547				140.1	1.44662
140.4	-69.3083				140.4	1.58967
140.7	-75.3275				140.7	1.65217
141	-81.5869				141	1.5547
141.3	-75.6257				141.3	2.24863
141.6	-58.052				141.6	1.66712
141.9	-94.4683				141.9	1.65836
142.2	-65.7621				142.2	1.6056
142.5	-68.0296				142.5	1.64349
142.8	-89.7218				142.8	1.56158
143.1	-74.8241				143.1	1.36291
143.4	-63.7119				143.4	1.54687
143.7	-71.5238				143.7	1.59936
144	-68.4199				144	1.55575
144.3	-66.2757				144.3	1.62387
144.6	-69.1844				144.6	1.48541
144.9	-73.7696				144.9	1.66214
145.2	-66.0264				145.2	2.02502
145.5	-58.7279				145.5	1.85229
145.8	-61.6652				145.8	1.86819
146.1	-77.9972				146.1	2.35733
146.4	-73.1481				146.4	1.56567
146.7	-49.097				146.7	1.87729
147	-69.9314				147	1.75262
147.3	-67.1797				147.3	1.56002
147.6	-63.6591				147.6	1.60012
147.9	-73.3956				147.9	2.41414
148.2	-89.5634				148.2	1.95267
148.5	-66.5149				148.5	2.43017
148.8	-72.985				148.8	2.57839
149.1	-79.0671				149.1	1.86155
149.4	-70.9463				149.4	2.22973
149.7	-72.6478				149.7	2.08912
150	-68.8269				150	1.7324
150.3	-76.8595				150.3	2.36049
150.6	-78.3498				150.6	1.80739
150.9	-81.9567				150.9	1.93887
151.2	-85.232				151.2	2.078
151.5	-78.6062				151.5	2.20271
151.8	-74.236				151.8	2.19147
152.1	-79.3979				152.1	2.42136
152.4	-79.9975				152.4	2.32995
152.7	-70.7729				152.7	2.17093
153	-88.5419				153	2.16634
153.3	-89.6067				153.3	2.53123
153.6	-106.795				153.6	2.00792
153.9	-102.224				153.9	2.35179
154.2	-111.11				154.2	2.27802
154.5	-59.136				154.5	1.93728
154.8	-68.0119				154.8	1.93433
155.1	-60.8254				155.1	2.26367
155.4	-88.0444				155.4	1.36067
155.7	-98.9705				155.7	1.55375
156	-70.7707				156	1.60787
156.3	-71.327				156.3	1.94284
156.6	-86.8992				156.6	1.66845
156.9	-78.595				156.9	1.53873
157.2	-84.6274				157.2	1.58932
157.5	-68.9569				157.5	1.53742
157.8	-81.7458				157.8	1.50888
158.1	-78.952				158.1	1.56773
158.4	-86.8421				158.4	1.5308
158.7	-81.6578				158.7	1.55689
159	-83.6965				159	1.59467
159.3	-79.0857				159.3	1.30024
159.6	-78.2899				159.6	1.33862
159.9	-74.1928				159.9	1.46171
160.2	-81.0706				160.2	1.30412
160.5	-85.0375				160.5	1.33299
160.8	-66.3894				160.8	1.578
161.1	-71.2596				161.1	1.5275
161.4	-77.4619				161.4	1.52644
161.7	-82.16				161.7	1.58525
162	-69.5991				162	1.3291
162.3	-70.7863				162.3	1.47753
162.6	-52.7438				162.6	1.46988
162.9	-91.0892				162.9	1.61791
163.2	-71.1013				163.2	1.99801
163.5	-74.7834				163.5	1.82257
163.8	-93.2423				163.8	1.68094
164.1	-87.741				164.1	1.8156
164.4	-87.5836				164.4	1.54204
164.7	-81.5173				164.7	1.49993
165	-89.8188				165	2.14955
165.3	-73.5084				165.3	1.58389
165.6	-97.3838				165.6	1.60307
165.9	-95.8298				165.9	1.72491
166.2	-73.8868				166.2	1.4844
166.5	-83.0921				166.5	1.55985
166.8	-86.7476				166.8	1.25944
167.1	-71.2327				167.1	1.50052
167.4	-84.4549				167.4	1.37384
167.7	-75.9809				167.7	1.60429
168	-88.4537				168	1.44652
168.3	-78.53				168.3	1.3948
168.6	-73.6867				168.6	1.26632
168.9	-69.9225				168.9	1.21306
169.2	-67.0241				169.2	1.42875
169.5	-64.034				169.5	1.45711
169.8	-70.8572				169.8	1.36227
170.1	-71.6533				170.1	1.35549
170.4	-67.1291				170.4	1.29655
170.7	-60.9458				170.7	1.41629
171	-86.8241				171	1.37697
171.3	-76.0539				171.3	1.42914
171.6	-66.9022				171.6	1.24331
171.9	-72.6121				171.9	1.19716
172.2	-66.6182				172.2	1.15075
172.5	-67.7344				172.5	1.29339
172.8	-80.6988				172.8	1.418
173.1	-79.9633				173.1	1.29709
173.4	-75.2889				173.4	1.19929
173.7	-69.7646				173.7	1.51956
174	-64.7351				174	1.48788
174.3	-75.5159				174.3	1.29833
174.6	-69.8855				174.6	1.38542
174.9	-71.0819				174.9	1.38383
175.2	-81.9724				175.2	1.37869
175.5	-76.8311				175.5	1.2862
175.8	-76.0419				175.8	1.68436
176.1	-70.2375				176.1	1.40027
176.4	-69.5136				176.4	1.68892
176.7	-53.0113				176.7	1.17714
177	-71.3403				177	1.32111
177.3	-95.4864				177.3	1.24178
177.6	-69.885				177.6	1.39812
177.9	-76.2917				177.9	1.50643
178.2	-97.5465				178.2	1.42016
178.5	-97.2495				178.5	1.7929
178.8	-93.1187				178.8	1.44727
179.1	-60.9755				179.1	1.57311
179.4	-108.598				179.4	1.73135
179.7	-82.8866				179.7	1.66396
180	-74.8268				180	1.2328
180.3	-84.8714				180.3	1.47877
180.6	-71.5103				180.6	1.58861
180.9	-80.9841				180.9	1.41947
181.2	-66.976				181.2	1.19431
181.5	-87.2556				181.5	1.47705
181.8	-65.3009				181.8	1.323
182.1	-75.3969				182.1	1.77197
182.4	-78.9208				182.4	1.63903
182.7	-92.2715				182.7	1.40744
183	-88.9869				183	1.3025
183.3	-84.4191				183.3	1.32381
183.6	-82.6374				183.6	1.68988
183.9	-84.162				183.9	1.52292
184.2	-78.735				184.2	1.56931
184.5	-93.9197				184.5	1.49278
184.8	-78.5817				184.8	1.3167
185.1	-96.2149				185.1	1.56942
185.4	-71.5008				185.4	1.49581
185.7	-86.9343				185.7	1.55572
186	-83.7722				186	1.40067
186.3	-79.6427				186.3	1.50251
186.6	-84.2644				186.6	1.54221
186.9	-76.354				186.9	1.43613
187.2	-100.443				187.2	1.67656
187.5	-77.86				187.5	1.51503
187.8	-69.8468				187.8	1.34394
188.1	-88.3053				188.1	1.32863
188.4	-69.7646				188.4	1.40916
188.7	-75.5386				188.7	1.42793
189	-79.0465				189	1.38979
189.3	-92.3004				189.3	1.37314
189.6	-69.7584				189.6	1.51262
189.9	-75.8021				189.9	1.71917
190.2	-91.8437				190.2	1.41465
190.5	-62.1948				190.5	1.3629
190.8	-75.1481				190.8	1.35996
191.1	-79.5508				191.1	1.58997
191.4	-80.9022				191.4	1.46231
191.7	-86.1993				191.7	1.48718
192	-69.0633				192	1.4401
192.3	-58.3358				192.3	1.74794
192.6	-84.416				192.6	1.19145
192.9	-83.4654				192.9	1.41176
193.2	-62.8245				193.2	1.18943
193.5	-73.4607				193.5	1.4426
193.8	-67.7498				193.8	1.30018
194.1	-77.014				194.1	1.28318
194.4	-72.154				194.4	1.53253
194.7	-74.1321				194.7	1.41587
195	-73.8534				195	1.31265
195.3	-54.7856				195.3	1.7579
195.6	-69.2478				195.6	1.52004
195.9	-76.9912				195.9	1.40256
196.2	-84.6119				196.2	1.65501
196.5	-80.3977				196.5	1.513
196.8	-54.3737				196.8	1.60027
197.1	-84.0763				197.1	1.41071
197.4	-78.4802				197.4	1.2101
197.7	-88.7188				197.7	1.59569
198	-71.1751				198	1.60615
198.3	-65.3327				198.3	1.84963
198.6	-81.1018				198.6	1.705
198.9	-83.9065				198.9	1.36858
199.2	-82.6301				199.2	1.37258
199.5	-77.8209				199.5	1.88361
199.8	-69.6775				199.8	1.27516
200.1	-76.8843				200.1	1.65758
200.4	-80.5725				200.4	1.60388
200.7	-90.6553				200.7	1.70519
201	-66.2061				201	1.78384
201.3	-85.0716				201.3	1.48841
201.6	-74.9387				201.6	1.37968
201.9	-109.371				201.9	2.08272
202.2	-78.9377				202.2	1.71082
202.5	-68.4461				202.5	1.71683
202.8	-85.8354				202.8	2.14553
203.1	-81.2407				203.1	1.50001
203.4	-85.6295				203.4	1.50012
203.7	-73.2545				203.7	1.87101
204	-68.5455				204	1.48218
204.3	-73.8974				204.3	1.86974
204.6	-59.2432				204.6	1.74574
204.9	-74.1509				204.9	1.69941
205.2	-68.9213				205.2	1.64328
205.5	-77.4952				205.5	1.44073
205.8	-67.6351				205.8	1.44433
206.1	-64.809				206.1	1.71133
206.4	-42.1785				206.4	1.53584
206.7	-75.2271				206.7	1.86075
207	-65.6628				207	1.50153
207.3	-68.0537				207.3	1.58616
207.6	-69.9119				207.6	1.64555
207.9	-68.544				207.9	1.66828
208.2	-62.2276				208.2	1.69034
208.5	-71.8733				208.5	1.56592
208.8	-72.6602				208.8	1.57054
209.1	-75.1913				209.1	1.59488
209.4	-74.5286				209.4	1.49808
209.7	-79.8486				209.7	1.84122
210	-70.9727				210	1.37713
210.3	-75.6714				210.3	2.01733
210.6	-81.382				210.6	1.56842
210.9	-83.8278				210.9	1.52179
211.2	-69.5545				211.2	1.68861
211.5	-85.4055				211.5	1.68773
211.8	-55.9809				211.8	1.57682
212.1	-78.5708				212.1	1.9388
212.4	-84.5086				212.4	1.66131
212.7	-70.2641				212.7	1.70708
213	-85.727				213	1.49888
213.3	-65.7538				213.3	1.66003
213.6	-107.767				213.6	1.72169
213.9	-60.9831				213.9	1.52059
214.2	-85.505				214.2	1.48241
214.5	-61.5648				214.5	1.67865
214.8	-64.113				214.8	1.57002
215.1	-85.6344				215.1	1.71315
215.4	-67.5043				215.4	1.4509
215.7	-65.2418				215.7	1.51849
216	-88.0097				216	1.54246
216.3	-64.1742				216.3	1.83351
216.6	-84.101				216.6	1.56183
216.9	-73.3491				216.9	1.75337
217.2	-64.7533				217.2	1.45653
217.5	-89.6571				217.5	1.48141
217.8	-67.7405				217.8	1.4549
218.1	-71.6606				218.1	1.62477
218.4	-80.795				218.4	1.67653
218.7	-66.4296				218.7	1.75614
219	-71.9299				219	1.52223
219.3	-63.7691				219.3	1.60682
219.6	-86.6421				219.6	1.52267
219.9	-82.1881				219.9	1.56174
220.2	-97.0973				220.2	1.85945
220.5	-83.9455				220.5	1.55355
220.8	-82.3478				220.8	1.61008
221.1	-75.2181				221.1	1.36945
221.4	-83.8981				221.4	1.7852
221.7	-79.8113				221.7	1.63181
222	-77.8583				222	1.63318
222.3	-65.2642				222.3	1.7138
222.6	-76.3044				222.6	1.62372
222.9	-88.6243				222.9	1.69204
223.2	-75.6917				223.2	1.64832
223.5	-92.2919				223.5	1.33569
223.8	-86.2819				223.8	1.61891
224.1	-89.9582				224.1	2.00335
224.4	-87.2472				224.4	1.55874
224.7	-84.0519				224.7	1.36436
225	-64.683				225	1.83318
225.3	-86.9585				225.3	1.59627
225.6	-82.9922				225.6	1.41696
225.9	-100.192				225.9	1.75597
226.2	-91.3457				226.2	1.69819
226.5	-77.5673				226.5	1.63331
226.8	-79.3877				226.8	1.62965
227.1	-71.6374				227.1	1.61854
227.4	-68.8503				227.4	1.37086
227.7	-83.7995				227.7	1.43113
228	-81.8153				228	1.41291
228.3	-63.7943				228.3	1.34967
228.6	-91.7617				228.6	1.54788
228.9	-71.7392				228.9	1.58985
229.2	-80.8373				229.2	1.62519
229.5	-81.9246				229.5	1.33349
229.8	-92.2045				229.8	1.60636
230.1	-88.4722				230.1	1.3982
230.4	-84.2809				230.4	1.63586
230.7	-82.2263				230.7	1.79159
231	-89.4983				231	1.54819
231.3	-79.4891				231.3	1.70492
231.6	-80.4349				231.6	1.65796
231.9	-105.557				231.9	1.79029
232.2	-81.1804				232.2	1.49501
232.5	-81.7637				232.5	1.79804
232.8	-70.9927				232.8	1.25146
233.1	-83.3771				233.1	1.67768
233.4	-75.9572				233.4	1.6092
233.7	-89.4208				233.7	1.57031
234	-70.0249				234	1.55884
234.3	-87.349				234.3	1.57827
234.6	-75.5969				234.6	1.74815
234.9	-75.1945				234.9	1.7078
235.2	-83.2902				235.2	1.59697
235.5	-81.8642				235.5	1.5548
235.8	-81.1054				235.8	1.54637
236.1	-72.03				236.1	1.30594
236.4	-79.6463				236.4	1.47921
236.7	-72.1841				236.7	1.48598
237	-68.7592				237	1.3145
237.3	-84.079				237.3	1.48791
237.6	-79.3969				237.6	1.76279
237.9	-83.4532				237.9	1.6342
238.2	-90.6371				238.2	1.76804
238.5	-78.0757				238.5	1.7673
238.8	-89.8555				238.8	1.69902
239.1	-86.3865				239.1	1.45221
239.4	-76.7491				239.4	1.43709
239.7	-99.6901				239.7	1.37401
240	-86.847				240	1.42803
240.3	-82.8125				240.3	1.55047
240.6	-70.6433				240.6	1.75188
240.9	-83.6395				240.9	1.40004
241.2	-68.3178				241.2	1.51496
241.5	-82.4316				241.5	1.40585
241.8	-85.9952				241.8	1.32322
242.1	-70.9698				242.1	1.47984
242.4	-95.6622				242.4	1.62783
242.7	-93.9019				242.7	1.5455
243	-80.335				243	1.39026
243.3	-86.7831				243.3	1.47762
243.6	-71.6269				243.6	1.42102
243.9	-89.6649				243.9	1.79708
244.2	-82.4374				244.2	1.35668
244.5	-71.7834				244.5	1.48805
244.8	-71.6866				244.8	1.57295
245.1	-75.7424				245.1	1.47893
245.4	-73.1821				245.4	1.55874
245.7	-65.2004				245.7	1.51379
246	-78.3453				246	1.3562
246.3	-72.728				246.3	1.40495
246.6	-85.3853				246.6	1.6943
246.9	-92.2382				246.9	1.5134
247.2	-77.7373				247.2	1.47921
247.5	-81.1255				247.5	1.71344
247.8	-102.768				247.8	1.38236
248.1	-75.6645				248.1	1.63553
248.4	-86.6811				248.4	1.30287
248.7	-77.9695				248.7	1.46232
249	-76.3045				249	1.62626
249.3	-93.8784				249.3	1.55687
249.6	-85.9842				249.6	1.36083
249.9	-72.7926				249.9	1.49758
250.2	-82.4558				250.2	1.58123
250.5	-80.2959				250.5	1.46706
250.8	-92.2409				250.8	1.44315
251.1	-65.7086				251.1	1.57287
251.4	-81.9154				251.4	1.73283
251.7	-86.0631				251.7	1.57188
252	-72.8353				252	1.61065
252.3	-76.1075				252.3	1.56289
252.6	-69.2331				252.6	1.48477
252.9	-82.9432				252.9	1.90555
253.2	-82.0013				253.2	1.74833
253.5	-65.7916				253.5	1.77087
253.8	-93.6008				253.8	1.53799
254.1	-79.9178				254.1	1.51659
254.4	-63.5117				254.4	1.4016
254.7	-83.6944				254.7	1.37894
255	-85.7181				255	1.79883
255.3	-65.6106				255.3	1.42216
255.6	-75.8466				255.6	1.66695
255.9	-110.352				255.9	1.80715
256.2	-85.3607				256.2	1.54319
256.5	-75.3486				256.5	1.64152
256.8	-67.4156				256.8	1.58285
257.1	-85.8283				257.1	1.79702
257.4	-75.4275				257.4	1.7576
257.7	-85.363				257.7	1.54651
258	-82.6223				258	1.64274
258.3	-89.067				258.3	1.63505
258.6	-92.6135				258.6	1.61028
258.9	-90.9826				258.9	1.65765
259.2	-85.5091				259.2	1.68913
259.5	-82.3744				259.5	1.46594
259.8	-83.3605				259.8	1.50959
260.1	-73.2519				260.1	1.52248
260.4	-85.1953				260.4	1.59236
260.7	-94.465				260.7	2.02933
261	-96.9378				261	1.71081
261.3	-72.8153				261.3	1.65559
261.6	-85.1023				261.6	1.55759
261.9	-57.9246				261.9	1.62039
262.2	-87.5499				262.2	1.72191
262.5	-72.487				262.5	1.38267
262.8	-83.4735				262.8	1.21964
263.1	-70.3199				263.1	1.32898
263.4	-62.4916				263.4	1.33094
263.7	-69.6047				263.7	1.45013
264	-78.0238				264	1.49774
264.3	-77.9677				264.3	1.48843
264.6	-79.928				264.6	1.41851
264.9	-79.6361				264.9	1.49276
265.2	-71.2627				265.2	1.48075
265.5	-87.6809				265.5	1.54369
265.8	-64.0836				265.8	1.58383
266.1	-77.966				266.1	1.59005
266.4	-86.4127				266.4	1.42751
266.7	-80.129				266.7	1.56451
267	-78.8672				267	1.55058
267.3	-80.2323				267.3	1.74194
267.6	-79.9295				267.6	1.54913
267.9	-83.2432				267.9	1.63377
268.2	-81.1997				268.2	1.77406
268.5	-77.9152				268.5	1.79437
268.8	-78.6039				268.8	1.66468
269.1	-66.4415				269.1	1.78104
269.4	-72.186				269.4	2.01574
269.7	-92.156				269.7	2.05293
270	-86.0045				270	1.43673
270.3	-77.4449				270.3	1.70571
270.6	-87.5789				270.6	1.64217
270.9	-79.824				270.9	1.55387
271.2	-86.5062				271.2	1.40362
271.5	-84.484				271.5	1.4476
271.8	-73.8241				271.8	1.34935
272.1	-72.725				272.1	1.43334
272.4	-80.2866				272.4	1.5001
272.7	-65.4058				272.7	1.50347
273	-83.5137				273	1.73724
273.3	-85.1574				273.3	1.68917
273.6	-75.5586				273.6	1.82066
273.9	-83.0005				273.9	1.5816
274.2	-75.091				274.2	1.47201
274.5	-73.6706				274.5	1.493
274.8	-75.5961				274.8	1.49195
275.1	-88.6396				275.1	1.66703
275.4	-77.6002				275.4	1.73924
275.7	-81.9028				275.7	1.3929
276	-71.8185				276	1.39608
276.3	-73.455				276.3	1.52153
276.6	-73.1158				276.6	1.47725
276.9	-78.7317				276.9	1.37331
277.2	-85.2013				277.2	1.44976
277.5	-69.5494				277.5	1.46713
277.8	-80.9228				277.8	1.55677
278.1	-70.2697				278.1	1.57483
278.4	-64.8084				278.4	1.80182
278.7	-93.015				278.7	1.70891
279	-82.2872				279	1.42416
279.3	-80.8846				279.3	1.35153
279.6	-84.335				279.6	1.31455
279.9	-79.0838				279.9	1.5556
280.2	-74.4911				280.2	1.50456
280.5	-73.4155				280.5	1.41225
280.8	-88.8217				280.8	1.42276
281.1	-98.8769				281.1	1.59569
281.4	-77.6114				281.4	1.58406
281.7	-80.8373				281.7	1.29757
282	-83.3976				282	1.62182
282.3	-82.6113				282.3	1.26357
282.6	-73.1215				282.6	1.5416
282.9	-76.5168				282.9	1.57969
283.2	-83.7919				283.2	1.58512
283.5	-75.9967				283.5	1.2595
283.8	-110.545				283.8	1.65489
284.1	-70.0117				284.1	1.42977
284.4	-77.2035				284.4	1.36191
284.7	-98.6454				284.7	1.49406
285	-85.0812				285	1.5519
285.3	-95.0144				285.3	1.37605
285.6	-88.1912				285.6	1.53755
285.9	-100.516				285.9	1.52077
286.2	-64.4708				286.2	1.35209
286.5	-82.385				286.5	1.67154
286.8	-86.8793				286.8	1.44501
287.1	-90.6241				287.1	1.28362
287.4	-84.1248				287.4	1.4843
287.7	-86.9925				287.7	1.48524
288	-87.4578				288	1.39305
288.3	-79.2616				288.3	1.39653
288.6	-68.0389				288.6	1.7037
288.9	-89.2683				288.9	1.55085
289.2	-81.7366				289.2	1.48378
289.5	-87.6441				289.5	1.57271
289.8	-75.5406				289.8	1.59947
290.1	-87.5194				290.1	1.59933
290.4	-75.4509				290.4	1.52349
290.7	-78.9056				290.7	1.50098
291	-80.5683				291	1.4775
291.3	-104.928				291.3	1.67063
291.6	-77.9371				291.6	1.43642
291.9	-77.3923				291.9	1.34958
292.2	-78.2376				292.2	1.43856
292.5	-85.4567				292.5	1.72432
292.8	-90.5652				292.8	1.7143
293.1	-81.5232				293.1	1.4996
293.4	-74.4433				293.4	1.49236
293.7	-86.3091				293.7	1.29424
294	-101.395				294	1.67787
294.3	-83.3943				294.3	1.65946
294.6	-91.8278				294.6	1.42818
294.9	-82.8144				294.9	1.71665
295.2	-73.3391				295.2	1.895
295.5	-85.9932				295.5	1.63705
295.8	-97.5571				295.8	1.63627
296.1	-88.6813				296.1	1.80856
296.4	-89.1282				296.4	1.82433
296.7	-92.9241				296.7	1.84965
297	-87.9387				297	2.00234
297.3	-81.5846				297.3	1.88999
297.6	-95.0157				297.6	1.38209
297.9	-89.2222				297.9	1.69045
298.2	-88.8817				298.2	1.3677
298.5	-92.5725				298.5	1.74575
298.8	-88.3001				298.8	1.67789
299.1	-79.7041				299.1	1.43854
299.4	-80.8553				299.4	1.62329
299.7	-86.3329				299.7	1.39073
300	-83.3108				300	1.54171
300.3	-85.8393				300.3	1.54305

## Sheet: Fig. 4a
Figure 4a
Displayed are the 520nm/620nm HTRF Ratios which were calculated by dividing both signals (see methods section) and muliplying the result by a factor of 10'000, as recommended by the provider of the Lumi4-TB dye.
Values displayed in italic blue marked with a star have been excluded since experimental mistakes are very likely.
HTRF Ratios:		Saturation binding QAPB																	Competition with ligand
		Saturatio
16.10.2020		QAPB, (nM)	α1BAR-α2C(Y3.28)			α1BAR-α2C(L3.29)			α1BAR-α2C(L45.52)			α1BAR-α2C(Y6.55)							RS79948, log(M)	α1BAR-α2C(Y3.28)			α1BAR-α2C(L3.29)			α1BAR-α2C(L45.52)			α1BAR-α2C(Y6.55)
		0	958.101	968.119	743.327	727.918	710.774	805.478	798.498	836.028	850.69	600.064	566.929	500.785
		0.03	703.538	687.175	689.938	576.538	555.061	523.279	598.947	662.555	552.528	466.709	547.001	497.967
		0.12	1023.7	786.397	868.469	643.04	717.746	589.607	780.705	799.781	858.04	496.648	435.373	573.477					-20	13759.8	11834.5	11801.4	16827.2	14261.4	14065	18488.7	19149.3	21706.8	4728.43	4760.17	5447.82
		0.47	1087.38	1182.54	1135.1	612.763	662.116	492.514	1317.81	1260.17	1217.89	510.144	600.025	606.458					-13.0309	12413.1	12206.4	10587.3	14826.7	15189.6	12617.5	19398.8	18758.7	20364.1	4512.76	4287.41	5190.73
		1.9	2702.21	2785.37	2351.34	690.212	730.072	721.218	4056.78	3926	4124.94	1019.63	1016.64	974.478					-12.1278	11901.4	10528.1	10168.1	14981.2	14342.9	12235.3	18668.1	18157	21064	4204.09	4368.2	3989.48
		7.5	7372.21	8650.24	9040.17	1227.22	1083.01	1023.99	15051.9	15974.6	14654.2	3865.52	3817.48	3772.09					-11.2247	11306	10008.1	10320.4	14465.6	14545.1	12542.1	18789.2	17525.1	17211.2	4374.18	4390.93	4539.67
		29.93	16596.7	17153.8	18265.9	3394.38	3136.57	3044.73	28164.3	29660.1	28378.8	15344.3	16000.7	15371					-10.3216	10984.5	10970.9	10162.1	14048.1	13634.2	12211.1	16572.5	17595.6	18263.5	4060.19	3970.61	4142.07
		119.73	19168.1	19465.2	21207.1	12627.6	11151.1	11201.7	34273	34532.4	32269.8	31746.6	30592.5	31059.9					-9.41854	11523	10250	10075.7	13615.6	13097.3	12143.7	19288.6	17219.2	19028	4044.91	4524.43	4440.19
		203.54	22666.5	21331.8	22241.1	16724.3	17248.4	15701.2	33543.4	33562.5	35458.7	34351.3	32766.8	33232.9					-8.51545	10936.9	10910.3	9845.11	11732.4	10768.7	10093.2	18161.3	11649.03*	18358.7	4772.48	3934.56	4391.67
		346.02	23683.9	25279.1	23623.8	22908.1	21918.3	20895.4	33716.5	34779.2	36020.4	33796.4	34475.9	35907.4					-7.61236	10477.7	10363.2	10200.6	5718.75	6144.04	4925.86	17998.6	17121.5	17951.7	3680.28	3773.25	4179.16
		588	22667.4	19917.4	23948.1	24458.9	24781.9	23713.4	34603	34530.6	34107.8	34540	30507.2	34901.2					-6.70927	9250.73	9527.62	8143.37	3453.4	3592.18	2943.68	15216	15529	15789.6	2917.62	3059.72	3402.4
		1000	19511.3	20331.7	23161.9	24592.8	25689	25996	30390.5	860.5012*	28499.2	32222.2	31846.6	33080.4					-5.80618	5899.77	5685.4	5309.3	3125	2941.49	2538.08	7743.73	8383.28	7563.63	2047.24	2132.18	2309.62
																			-4.90309	3890.25	3206.96	3013.74	2978.14	3215.01	2642.94	4001.76	4309.73	3665.89	1594.58	1595.96	1884.11
																			-4	3478.12	3240.84	3323.74	3828.45	4021.84	3098.36	3239.36	3659.68	3612.95	1842.89	1722.21	2118
																			Competition with RS79948
22.10.2020		QAPB, (nM)	α1BAR			α1BAR-α2C(Y3.28)			α1BAR-α2C(L3.29)			α1BAR-α2C(L45.52)							RS79948, log(M)	α1BAR			α1BAR-α2C(Y3.28)			α1BAR-α2C(L3.29)			α1BAR-α2C(L45.52)
		0	325.984	202.509	299.593	259.116	269.727	204.607	236.701	225.129	179.02	261.584	235.567	215.946
		0.03	279.601	248.625	244.105	195.424	217.162	181.496	170.778	162.824	171.716	192.628	202.31	185.786
		0.12	301.814	313.739	266.99	258.77	269.48	226.987	163.606	172.364	172.249	260.003	283.905	218.494					-20	15845.7	15889.2	17186.2	8935.34	9040.06	8325.99	14986.2	13960.4	14296.7	16226.6	14538.4	14703.4
		0.47	744.377	589.859	638.021	437.435	423.767	405.506	155.525	184.674	183.167	568.337	590.713	594.115					-12.1278	18104.9	16427	15362.3	8027.61	7445.73	7414.54	13970.2	12893.1	12850.4	14847.3	14534.2	14235.8
		1.9	2457.93	1993.21	1999.66	1132.56	1105.87	996.554	197.11	228.877	217.02	1840.63	1872.34	1860.91					-11.2247	15705.5	14655.2	16832.1	8030.77	8157.63	8133.38	13646.4	12549.8	12093.2	15003.4	14191.7	14289.6
		7.5	7156.77	7180.8	6887.74	3974.65	4062.71	4093.32	387.203	436.734	471.589	6667.17	7212.96	6800.54					-10.3216	15482	15416.6	13786.8	7442.78	8367.76	7987.73	13603.8	13369.9	12775.4	16080.5	15123.4	13684.5
		29.93	11199.7	12414.5	11399.2	8668.49	9326.5	9068.55	1438.05	1223.01	1570.16	12685.5	13956.3	14063.1					-9.41854	16100.6	13983.3	14685.9	7548.67	8097.74	7318.88	13863.8	13521.5	12325.3	13722.7	13527.2	14083.4
		119.73	13046.4	12774.2	12683.7	9928.16	11167.2	11225.7	5353.82	4916.26	6142	15506.7	16071.9	16207.1					-8.51545	14553.4	15895.3	13931.3	8354.68	7855.56	7941.77	11360.9	11596	11100.9	13474	13727.4	10779.4
		203.54	13134.7	12507.8	13535.5	10697.1	10537.1	10759.3	7786.75	7216.88	9177.02	16406.6	16838.2	16377.5					-7.61236	18144.3	15848.2	14697.4	8373.75	7776.66	7769.25	6670.76	6038.86	5890.06	14373.9	13734.5	10264.1
		346.02	13826.6	13628.5	12927.4	11888.1	11594.3	11248.1	10156.2	9593.9	10516.2	15824.5	16770.2	17357.1					-6.70927	15580	15195.8	14856.9	7094.02	7340.47	7780.14	2976.72	2783.16	2932.38	12627.5	11390.9	11365.9
		588	13274	12740	13325	11540	10632.8	11725.9	12685.4	9139.76	10203	16359.9	16880.2	16960.4					-5.80618	8623.58	9043.27	10491.2	4592.7	4332.06	4806.79	2450.58	2376.7	2265.92	6348.2	6476.84	5815.78
		1000	12714.4	12190.6	12573	10383.9	11108.4	10640.9	10038.4	11818.7	9062.33	14663.8	15797.9	16509.4					-4.90309	4157.29	4806.86	4455.09	2114.61	2451.65	2332.4	2400.02	2515.94	2324.78	3420.93	3270.11	3032.2
																			-4	3986.18	3476	3520.77	2135.7	2192.14	2174.7	2511.76	2648.42	2644.92	2481.48	2333.71	2285.55
																			-3.09691	3371.98	3381.39	3933.58	2096.89	2292.97	2246.92	2774.89	2851.16	2745.39	2557.93	2163.35	1782.94
																			Competition with RS79948
28.10.2020		QAPB, (nM)	α1BAR			α1BAR-α2C(YLLY)			α2CAR										RS79948, log(M)	α1BAR			α1BAR-α2C(YLLY)			α2CAR
		0	763.681	637.989	657.937	443.708	367.303	465.092	563.488	660.319	789.162
		0.03	696.302	543.3	662.268	390.91	307.918	292.005	672.217	669.825	664.477
		0.12	979.334	789.596	905.512	361.915	359.264	328.829	639.882	605	695.592								-20	14332.5	15622.7	18707.2	11187.3	11315.2	11690.9	26350.5	30892.9	21998.4
		0.47	1507.89	1350.02	1365.29	404.699	404.76	471.329	576.797	694.639	765.338								-12.1278	16326.9	16874.5	20678.2	8894.02	9077.75	9895.34	27481.6	33299.7	25220.6
		1.9	3737.67	4019.58	4286.55	445.092	435.207	463.658	696.9	973.977	867.216								-11.2247	12925.5	17613.9	18252.3	7879.56	8334.48	7435.24	26444.8	27543.4	24289.7
		7.5	10643.5	10220.5	10833.5	670.695	676.178	670.868	1390.3	1352.49	1448.55								-10.3216	13654.1	17159.3	15806.4	8302.28	9048.44	8452.98	22046.7	23749.4	20388.9
		29.93	11184.7	12831.8	12783.7	1645.56	1649.22	1738.39	3721.7	4599.04	4358.9								-9.41854	13637	14766.5	20564.1	7560.82	7851.7	7151.12	11841.1	11679.3	12534.8
		119.73	13393.2	14409.4	13276.8	6885.38	6560.88	6962.88	14037.5	14290.1	13965.8								-8.51545	14364.5	14969.2	19745.2	5269.51	5479.76	4706.94	4744.77	5398.49	5830.92
		203.54	12421.2	14478.3	16910.7	8618.38	9111.83	9636.61	16700.6	16204.5	14208.7								-7.61236	13479	16099.4	20514.2	3339.18	3657.74	3162.71	3996.05	4467.44	4318.21
		346.02	13500.7	13227.4	16186.6	12706.6	11418.6	11220.7	16748	17426.1	19032.2								-6.70927	12779.4	15543.2	16535.3	2923.18	3177.69	2945.13	3686.5	4169.47	4140.01
		588	13052.5	13691.3	17175.5	15712.2	15488.4	15028.7	17547.2	18089.1	18424.5								-5.80618	9154.41	8785.07	11973.8	3182.72	3274.01	3095.29	4492.25	4453.48	3757.46
		1000	13451.4	12458.7	13619.7	15854.7	16121.2	16044	17290.4	18177.8	19761.8								-4.90309	4250.5	5056.48	5432.21	3097.33	3046.38	2947.78	4220.02	4506.9	4347.78
																			-4	3489.61	3430.51	3980.76	3711.52	3622.44	3398.71	4612.45	5054.9	5210.93
																			-3.39794	3052.09	3033.23	3485.9	3710.57	3907.68	4222.49	4532.49	4410.99	4813.6
																			Competition with RS79948
30.10.2020		QAPB, (nM)	α1BAR-α2C(YLLY)			α2CAR													RS79948, log(M)	α1BAR-α2C(YLLY)			α2CAR
		0	257.407	251.899	277.697	445.721	516.44	473.034
		0.03	238.079	274.809	303.512	463.882	491.763	465.863											-20	8970.42	10858.1	10481.2	19934.9	27798.3	18260.6
		0.12	311.946	308.041	281.831	526.511	583.135	681.974											-12.1278	10202.3	10663.9	9324.03	21552	32762.68*	24934.9
		0.47	329.583	292.334	345.449	653.092	519.835	547.79											-11.2247	10239.1	9916.87	9583.26	22548.8	43360.63*	22840.6
		1.9	315.455	337.127	297.333	564.787	533.346	656.504											-10.3216	9139.39	10240	9234.61	22558.9	32291	24851.8
		7.5	414.204	391.011	406.973	684.975	877.472	1127.14											-9.41854	8069.44	9160.5	8149.77	10645.7	13709.6	13011.1
		29.93	1233.21	1272.47	1154.31	3608.18	3963.01	4038.12											-8.51545	5617.6	5451.42	4951.44	4315.68	5571.69	5633.24
		119.73	5422.77	5406.25	4776.53	9422.38	10635.1	11340											-7.61236	2370.08	2266.46	2354.29	3375.25	3102.64	4042.72
		203.54	8218.25	8633.56	7795.54	11982.8	14014.4	14178.6											-6.70927	2164.71	1993.16	1915.24	2897.21	3300.53	3794.59
		346.02	11379.6	11985.2	11133.3	12864.5	14595.7	14393											-5.80618	2170.97	1963.76	2002.49	3456.92	3332.85	3548.99
		588	14055.1	13317.4	14385.7	13719.5	15817.3	15462.4											-4.90309	2248.19	2218.66	2205.14	3467.06	3688.68	3709.5
		1000	15041.1	16330.9	15613.5	11837	13353.1	12355.5											-4	2609.18	2386.84	2276.7	3381.67	3224.78	3892
																			-3.39794	2711.56	2543.86	2449.87	3742.34	3306.51	3258.99
																			Competition with RS79948
																			RS79948, log(M)	α1BAR			α2CAR
06.11.2020		QAPB, (nM)	α1BAR			α2CAR
		0	160.945	147.516	158.73	213.467	269.269	205.666
		0.03	183.716	174.577	163.523	217.197	257.684	258.686											-20	12560.7	12708.2	13177	13881.9	15723.5	17264.3
		0.12	267.549	253.71	252.65	234.058	291.174	261.077											-12.1278	12205.4	11772.7	11075	2817.623*	4023.202*	4713.91*
		0.47	658.716	625.233	640.952	217.374	254.015	302.625											-11.2247	12742.2	11379.1	11422.9	12961.3	15461	14608.5
		1.9	2382.35	2357.4	2359.16	323.539	318.403	306.673											-10.3216	11305.5	10740.7	12037.5	12641.4	14095.2	14832.1
		7.5	8744.01	8300.27	8095.07	893.924	868.162	790.777											-9.41854	10576.1	11080.9	10859.5	7586.99	9050.94	9795.05
		29.93	13366.1	14398	15138.5	3661.98	3343.95	2990.76											-8.51545	10619.9	10360.9	11293.1	2243.23	2669.19	3104.15
		119.73	14178.7	15564.4	15761.5	12312.9	11995	1599.263*											-7.61236	10609.6	10406.3	11812.6	1536.47	1571.07	1856.16
		203.54	15516.8	15489.3	16949.7	15149.3	14102	13246.5											-6.70927	10124.6	9725.31	10011.9	1375.99	1544.9	1831.59
		346.02	14867.4	11857.2	16585.4	15947.6	16953.6	16677.7											-5.80618	6362.91	6130.89	6359.63	1323.99	1658.87	1836.98
		588	14971.8	15747.9	15680.3	18391.1	1665.345*	16331.8											-4.90309	2831.23	2601.14	2733.08	1285.95	1474.01	1569.02
		1000	13528.32*	14077.73*	14813.18*	16620.9	2181.979*	16819.7											-4	1837.67	1810.38	1591.54	1358.41	1448.06	1572.84
																			-3.39794	18010.8*	1676.21	1349.83	1255.04	1562.13	1578.95
																			Competition with RS79948
12.11.2020		QAPB, (nM)	α1BAR			α1BAR-α2C(YLLY)			α2CAR										RS79948, log(M)	α1BAR			α1BAR-α2C(YLLY)			α2CAR
		0	545.434	476.285	480.661	299.061	280.808	286.839	444.507	475.382	494.128
		0.03	484.318	487.655	534.446	311.922	235.559	281.634	457.379	381.445	503.314
		0.12	605.886	611.678	585.726	266.791	259.471	300.606	496.128	361.046	469.111								-20	17278.5	15346.3	14314.2	7838.49	8141.35	8228.03	27923	24735.8	28354.1
		0.47	1172.99	1197.04	1186.84	278.339	248.635	257.839	499.662	475.536	603.034								-12.1278	15602.2	14649.7	13797.2	7294.1	7766.84	8139.59	28285	29015.9	27551.8
		1.9	4646.16	3995.55	3978.4	294.118	311.046	251.316	630.104	640.535	744.309								-11.2247	14772.4	16254	13579.7	6805.5	8123.46	7200.54	26515.9	27226	25881.8
		7.5	12087.7	11202.6	11729.7	392.006	447.952	380.516	1469.32	1562.35	1390.73								-10.3216	14345.3	12356.1	13721	6948.24	7308.94	7580.46	22767	24360.8	24652.8
		29.93	17972.3	17343	18971.6	1216.46	1269.14	1260.6	5804.09	5939.91	5626.04								-9.41854	15463.9	13626	14078.6	6587.81	6988.19	6596.72	11792.5	13748.8	12758.4
		119.73	19101.4	17678.6	18081.7	5638.18	5885.08	5442.42	15287.7	15954.2	15301.6								-8.51545	14960.5	13123.6	11999.1	4112.28	3934.36	3992.8	3893.14	3892.38	3792.13
		203.54	18192.8	17875	19212	8410.58	8590.99	7994.69	17722	16406.9	17473.2								-7.61236	16767.8	14002.6	12778.7	2033.99	1841.75	2111.82	2473.94	2459.34	2476.06
		346.02	18010.9	19128.8	18641.3	12435.2	12480.8	11546.9	18931.3	20008.7	19903.7								-6.70927	14834.5	14529	12853.7	1484.04	1572.52	1454.87	2148.66	2562.11	2476.89
		588	18694.4	16905.3	18126.8	13066.3	14597	13645.5	19642.3	21185.8	20036.3								-5.80618	10900	9099.8	9056.04	1737.9	1588.47	1588.5	2525.54	2601.06	2561.71
		1000	16721	16120.3	16507	15940.3	17250.5	16195.1	20078.72*	18732.81*	18734.36*								-4.90309	4474.57	3982.77	3611.19	1763.98	1871.39	1714.16	2562.95	2643.4	2616.6
																			-4	2504.03	2331.23	2135.67	1777.09	2297.08	1710.37	2513.2	2908.05	2638.98
																			-3.39794	2440.37	1912.25	2172.42	1861.88	2117.75	1932.04	2496.85	2830.35	3068.81
																			Competition with RS79948
13.11.2020		QAPB, (nM)	α1BAR-α2C(Y3.28)			α1BAR-α2C(L3.29)			α1BAR-α2C(L45.52)			α1BAR-α2C(Y6.55)			α2CAR				RS79948, log(M)	α1BAR-α2C(Y3.28)			α1BAR-α2C(L3.29)			α1BAR-α2C(L45.52)			α1BAR-α2C(Y6.55)			α2CAR
		0	519.187	423.729	418.38	310.692	357.675	308.084	314.753	305.619	369.659	266.366	284.612	290.36	447.69	382.851	465.411
		0.03	483.974	377.516	378.097	251.779	284.655	275.255	313.23	314.212	290.523	280.445	238.085	246.092	379.49	426.37	459.577
		0.12	504.018	440.957	438.922	263.611	293.298	281.5	325.615	374.134	396.806	261.3	295.166	294.372	406.026	502.671	507.089		-20	12725.8	10907.6	10140	18051.8	20875.4	21821.2	19438.3	21650.4	23924.1	4897.38	4656.9	4984.81	26765.9	30815.2	28741.8
		0.47	623.232	601.906	581.218	284.611	300.431	303.094	757.089	858.707	827.13	350.738	365.702	411.6	428.741	442.976	541.142		-12.1278	9895.53	9833.92	10678.8	20303.3	17629.1	22418.8	18544.9	19968.4	19459.1	4315.19	4348.72	4393.61	27926.5	28624.9	34038.8
		1.9	1565.03	1374.25	1421.62	291.091	358.524	335.785	2220.32	2722.18	2839.39	801.604	760.188	798.408	583.425	622.357	602.968		-11.2247	10488.5	8994.93	10245.8	3186.705*	3774.522*	4275.056*	19442.4	19475.4	20766.7	3842.9	4460.02	3983.77	2795.845*	3276.512*	3899.885*
		7.5	3528.21	4328.91	5276.81	592.626	673.346	565.702	8091.31	8798.27	10243.1	2511.58	2950.56	2896.77	1504.51	1057.27	1074.9		-10.3216	9467.4	8118.9	9009.82	15897.5	19287.2	20048.9	17320.5	17853.7	18897.6	4259	4121.51	4065.43	26369.7	26701.8	28208.2
		29.93	10088.2	9069.91	10249.4	2272.96	2246.3	2121.69	17176.9	16831.8	19753.6	10311.4	11531.4	10476.8	5229.08	4356.32	4830.66		-9.41854	10232.2	9471.72	9681.12	16013.3	17407.9	19381.7	17274.1	18536.4	18442.9	4413.69	3939.55	4134.74	12072.8	12858	15974.1
		119.73	9519.13	11412.1	12151.1	7934.56	8597.5	7749.57	20951.9	19528.5	20895.7	18399.2	19182.3	18465.9	14254.3	12943.9	13370.1		-8.51545	9907.9	8743.24	9638.43	12479.9	15787.6	17018.6	17458.7	17904.6	20409.9	4431.09	4186.55	4329.32	3921.15	4815.72	5980.41
		203.54	8203.74	11143.8	12851.6	11720.3	12208.5	10938.6	22067.4	20158	22353.9	18406.1	19692.3	19962.7	12964.2	14891.3	14616.2		-7.61236	9962.55	10539.5	9012.06	6357.06	7369.19	7331.55	17484.4	18281.8	19884.6	4021.13	3681.71	3872.89	2778.41	3077.76	3343.55
		346.02	13295.8	13063.8	12559.9	15374.3	15265.5	14155.1	20528	20871.9	21764.3	19567.2	22395.5	19972.6	18448.6	16659	18487.3		-6.70927	8001.48	8233.66	7993.91	2773.75	3417.31	3299.71	14896.7	14544.5	16080.6	3065.78	2833.85	3007.24	2743.72	2882.33	3309.64
		588	12227.3	13189.6	12778.5	16966.1	16430.6	16020.3	21513.4	22664.8	21344.5	19372.5	21053.2	20007.1	17751.3	19129.8	18931		-5.80618	5343.5	4303.3	4875.41	2078.61	2454.96	2656.94	6950.7	7370.02	7597.42	1731.51	1600.49	1630.82	2613.75	3235.41	3205.1
		1000	11249.3	12014	12742.2	16173.7	16280.9	16737.7	21824.1	20562.9	21168.6	18895.9	19096	19915.7	19684	18966.8	18219.7		-4.90309	2852.88	2371.13	2826.34	2100.96	2379.28	2492.99	3146.71	3397.05	3186.49	1162.31	1122.2	1229.26	2615.29	3167.03	3632.67
																			-4	2380.13	2042.37	2156.05	2172.8	2414.07	2714.21	2248.68	1987.72	1940.92	1118.94	1045.71	1088.09	2074.56	3155	3224.85
																			-3.39794	2064.22	15607.28*	2305.1	2683.19	3202.2	2995.7	2223.6	1974.53	2351.07	1341.2	1209.38	1162.84	2881.03	3186.05	3766.23
																			Competition with RS79948
26.11.2020		QAPB, (nM)	α1BAR-α2C(L3.29)			α1BAR-α2C(Y6.55)													RS79948, log(M)	α1BAR-α2C(L3.29)			α1BAR-α2C(Y6.55)
		0	236.675	203.22	216.904	186.404	153.448	161.337
		0.03	205.885	212.208	138.897	152.925	135.37	163.669
		0.12	225.706	154.913	157.157	162.495	157.577	157.838											-20	22053.4	19283.5	19130.7	4822.6	4465.81	2917.54
		0.47	181.477	176.089	164.609	212.914	204.19	236.14											-12.1278	21190.8	19392.6	19128.9	4442.52	4340.11	3762.18
		1.9	218.392	224.215	217.955	526.458	554.37	588.235											-11.2247	19403.2	20010.4	17736.4	3880.18	4231.06	3601.18
		7.5	516.69	538.741	554.582	2221.87	2472.3	2462.47											-10.3216	19718.5	19261.9	20621.5	3830.48	4180.1	3808.71
		29.93	2055.78	2092.7	2194.62	9390.16	9813.59	9564.61											-9.41854	20787.3	19627.2	18547.7	4124.69	4065.89	3828.56
		119.73	538.5542*	8645.27	7859.39	15330.5	16308.9	16309.3											-8.51545	17537.1	16268.1	15760.2	3981.87	3835.71	3613.09
		203.54	9480.53	10056	9651.02	16224.2	16278.4	16065.3											-7.61236	9486.62	9037.59	8824.72	3790.47	3963.26	3642.77
		346.02	11895.7	12352.4	12598.2	16484.5	17614.2	17713.8											-6.70927	3775.81	3900.66	3924.15	2787.19	2774.95	2699.27
		588	13397.2	14316.6	13914.7	16629.9	16915.1	17071											-5.80618	3032.56	3106.45	3062.72	1482.56	1396.36	1674.4
		1000	199.4971*	12735.2	14220.7	194.5328*	14161.4	17122.6											-4.90309	3026.65	3106.96	2910.73	1098.29	1127.95	1054.03
																			-4	3404.91	3465.09	3484.11	1087.34	1362.47	1125.38
																			-3.39794	3983.74	4684.86	3703.16	1321.22	1523.92	1337.56
																			Competition with RS79948
27.11.2020		QAPB, (nM)	α1BAR			α1BAR-α2C(L3.29)			α1BAR-α2C(Y6.55)										RS79948, log(M)	α1BAR			α1BAR-α2C(L3.29)			α1BAR-α2C(Y6.55)
		0	365.14	337.317	298.183	232.573	258.806	233.83	271.439	239.71	299.746
		0.03	331.213	279.619	316.704	202.861	200.441	182.458	175.839	187.623	217.225
		0.12	360.376	359.064	328.664	187.352	209.042	212.43	174.252	180.434	224.519								-20	16648.2	17308.9	19504.7	16814	16988.7	16352.9	4436.77	4600.35	5027.59*
		0.47	770.049	758.605	635.505	196.428	194.238	205.815	224.019	305.94	253.82								-12.1278	14465.5	14601.9	18165.6	15700.5	16955.8	16774.6	3951.02	4375.11	5045.075*
		1.9	2466.91	2447.54	2167.59	249.978	253.636	260.359	570.066	633.772	606.675								-11.2247	15393.2	15518.1	17307.4	18169	16696.8	14016.2	3779.08	4422.83	5379.754*
		7.5	7625.94	8621.47	7904.23	536.293	597.666	508.848	2474.62	2590.23	2355.03								-10.3216	16021.8	14995.3	18220.2	18097.3	16972.8	15666.3	3869.31	4508.56	5110.885*
		29.93	11929.7	14353.9	15063	2317.94	2398.04	2304.88	10189.4	10744.4	10320.5								-9.41854	14910.6	16601.1	15894.2	17231.7	17019.7	16089.8	3756.95	4571.32	5346.377*
		119.73	14333.8	17578.7	1724.942*	8418.06	8469.97	8558.92	19573.8	19367.4	18805								-8.51545	14844.4	17308.8	15434.3	14822.3	15395	12647.1	3852.69	4149.43	5243.883*
		203.54	12910.6	15248.8	17934.6	12026.1	12272.3	11726.6	160.713*	18630.7	189.2855*								-7.61236	16803.3	15951.9	17019.7	7942.89	7339.93	7083.7	3497.77	3940.61	4812.695*
		346.02	17379.4	17635.8	17881.6	15552.6	15244.7	15720.6	21284.1	21992.5	21014								-6.70927	14274.7	13339.6	15911.2	3459.72	3869.6	3202.28	2771.13	2995.36	3203.731*
		588	12774.4	16327	16531	17467.1	17440.8	17700.5	177.4417*	20256.5	20819.3								-5.80618	8497.86	9537.17	10088.4	2669.16	2733.92	2872.04	1536.59	1640.94	1738.67*
		1000	14534.2	12728.4	15811.6	18261.2	17511.3	17405.2	19345	19930.2	20330.8								-4.90309	4314.57	4842.88	5167.68	2719.92	2600.49	2852.65	904.708	1301.85	1323.464*
																			-4	2493.4	2658.63	2909.27	2909.08	3053.18	3117.66	1187.07	1248.47	1383.336*
																			-3.39794	2439.65	2966.09	3051.64	3629.17	3657.03	3371.39	1397.45	1458.62	1459.508*
																			Competition with RS79948
12.02.2021		QAPB, (nM)	α1BAR			α1BAR-α2C(YLLY)													RS79948, log(M)	α1BAR			α1BAR-α2C(YLLY)
		0	119.465	106.014	107.407	75.6871	73.0975	79.7784
		0.03	137.366	123.666	116.947	77.4364	74.7718	80.7788
		0.12	144.734	136.646	170.847	84.2432	76.9269	79.9253											-20	11661.2	13436.5	14538.7	5316.47	5637.76	5762.99
		0.47	294.835	288.911	314.107	83.1126	82.6226	77.4994											-12.1278	11391.1	12434.4	16394.8	4439.59	5261.23	5310.06
		1.9	1168.34	1172.12	177.603	93.5881	104.404	90.1886											-11.2247	10499.3	12725.4	13967.9	4921.84	5421.75	5165.52
		7.5	4581.86	4555.02	5141.61	138.807	149.327	148.942											-10.3216	11005.1	12648.2	13102	4500.96	4550.68	5584.48
		29.93	7936.78	9139.97	8796.17	440.17	459.699	492.15											-9.41854	11039.4	13412.9	14273.5	4924.25	4980.22	5207.38
		119.73	9928.15	9997.33	9793.62	2245.88	2333.57	2251.38											-8.51545	11388.8	11522.8	13389.3	3114.09	3172.92	3663.57
		203.54	10487.3	10188.4	10270.9	3530.05	3700.09	3304.53											-7.61236	12564.1	12422	13377.5	1275.61	1380.07	1371.26
		346.02	9640.2	9909.8	9337.08	5238.73	5219.34	5109.56											-6.70927	11867.3	11670.1	13416.3	1003.89	1024.56	1159.56
		588	164.0143*	9640.1	8849.17	7051.15	6657.74	7071.61											-5.80618	7105.85	7045.59	7911.47	1032.4	904.039	1050.7
		1000	9260.93	9174.09	9342.53	8005.05	8266.99	8397.72											-4.90309	2897.01	2591.47	3223.91	1070.18	1184.55	1275.69
																			-4	1459.36	1242.24	1295.32	1194.3	1283.33	1286.58
																			-3.39794	1968.13	1952.78	1739.82	1464.44	1496.22	1597.79
																			Competition with RS79948
18.02.2021		QAPB, (nM)	α1BAR			α1BAR-α2C(Y6.55)													RS79948, log(M)	α1BAR			α1BAR-α2C(Y6.55)
		0	514.056	525.652	592.818	427.512	530.733	349.914
		0.03	461.527	485.902	433.042	336.672	352.231	382.997
		0.12	788.136	552.771	577.804	372.351	337.755	378.686											-20	9643	19002.2	19590.5	4391.26	4609.32	4650.38
		0.47	1032.55	1061.97	1138.82	422.564	505.067	488.691											-12.1278	16341.4	17771.3	20217.2	3876.63	3484.21	4151.69
		1.9	3493.2	3348.86	3844.75	947.741	926.51	1081.37											-11.2247	14972.2	19078.4	20567.8	3913.3	4299.01	3798.59
		7.5	11141.8	11305	12251.7	3340.53	3389.86	3649.6											-10.3216	16337.3	19739.3	16898.4	3937.22	4597.14	3733.03
		29.93	18966.9	18725.1	21069.3	13686	14287.8	14312.6											-9.41854	18215.1	19154.1	18832	3823.29	3755.34	4120.98
		119.73	20260.3	21141.2	17096.5	21642.4	24227.7	23524.2											-8.51545	12722.7	17180.7	18157.4	4082.28	4586.02	3404.78
		203.54	21633.9	19510.6	16538.9	24351.3	25033.7	25927.3											-7.61236	14177.7	21446.7	19550.8	3827.75	3872.98	3566.83
		346.02	22618.1	20694.4	23268.3	26087.3	25316.1	26515.1											-6.70927	16029.5	16926.2	16520.7	2555.43	3146.89	2966.95
		588	21595.4	22004.7	21198.5	25005.3	25335.2	27243.9											-5.80618	6712.7	9271.74	8732.38	1390.9	1481.33	1180.43
		1000	23513.2	22044.2	21921.4	25146.1	24595.1	23237.3											-4.90309	2946	4054.76	3297.28	964.607	1052.17	931.311
																			-4	1554.3	1386.08	1833.12	1045.73	1145.57	939.451
																			-3.39794	1415.53	1658.66	1568.76	1035.02	1021.25	959.1
Calculated pKi values
			Construct
			α1BAR	α2CAR	α1BAR-α2C(Y3.28)	α1BAR-α2C(L3.29)	α1BAR-α2C(L45.52)	α1BAR-α2C(Y6.55)	α1BAR-α2C(YLLY)
	Date	2020-10-16			6.27636	8.19983	6.2263	6.76941
		2020-10-22	5.89498		5.99263	7.96233	6.19053
		2020-10-28	5.95575	9.90674					9.06108
		2020-10-30		9.50696					8.76543
		06.11.2020	5.97042	9.48962
		12.11.2020	5.72131	9.73757					8.77781
		13.11.2020		9.7224	6.19037	8.1178	6.26015	6.61497
		26.11.2020				7.97432		6.64903
		27.11.2020	5.90188			7.95717		6.70854
		12.02.2021	5.82129						8.50188
		18.02.2021	6.00847					6.56313

## Sheet: Fig. 5a
Figure 5a
Displayed are the 520nm/620nm HTRF Ratios which were calculated by dividing both signals (see methods section) and muliplying the result by a factor of 10'000, as recommended by the provider of the Lumi4-TB dye.
Values displayed in italic blue marked with a star have been excluded since experimental mistakes are very likely.
HTRF Ratios:		Saturation binding QAPB																	Competition with ligand
		Saturation
15.10.2020		QAPB, (nM)	α1BAR			α1BAR-α2C(YLLY)			α2CAR
		0	350.092	297.059	307.211	226.581	260.883	258.423	684.211	674.298	688.98
		0.03	348.184	266.577	311.484	227.349	228.106	235.435	635.43	644.078	719.67
		0.12	355.083	300.706	350.448	229.786	229.274	229.66	648.282	657.563	771.899
		0.47	680.992	715.181	721.896	229.885	260.461	294.771	629.169	663.477	724.824
		1.9	2277.09	2026.5	2372.05	271.243	243.706	260.928	706.154	462.747	740.928
		7.5	7551.57	7046.39	8339.24	339.245	350.752	341.361	1092.33	1067.17	1113.09
		29.93	14583.9	15276.3	15809.5	824.638	958.554	826.506	3249.13	3189.56	2706.06
		119.73	18175.9	17620.3	17714.9	3944.79	3919.48	3899.48	7255.4	8606.06	7664.49
		203.54	19130.2	17597.9	17981.4	6124.99	6337.56	6169.51	11946.8	9503.46	10287.4
		346.02	18070.1	18558	18654.4	8785.49	9047.26	8978.06	11837.1	10584.6	11146.4
		588	18501.5	18196.7	18869.7	11097	11936	12514.5	12212.6	12039.1	12416.1
		1000	15317.2	16236.2	17107.9	12800.6	13989.8	13527.4	11688.4	11504.8	11401.6
16.10.2020		QAPB, (nM)	α1BAR-α2C(Y3.28)			α1BAR-α2C(L3.29)			α1BAR-α2C(L45.52)			α1BAR-α2C(Y6.55)
		0	958.101	968.119	743.327	727.918	710.774	805.478	798.498	836.028	850.69	600.064	566.929	500.785
		0.03	703.538	687.175	689.938	576.538	555.061	523.279	598.947	662.555	552.528	466.709	547.001	497.967
		0.12	1023.7	786.397	868.469	643.04	717.746	589.607	780.705	799.781	858.04	496.648	435.373	573.477
		0.47	1087.38	1182.54	1135.1	612.763	662.116	492.514	1317.81	1260.17	1217.89	510.144	600.025	606.458
		1.9	2702.21	2785.37	2351.34	690.212	730.072	721.218	4056.78	3926	4124.94	1019.63	1016.64	974.478
		7.5	7372.21	8650.24	9040.17	1227.22	1083.01	1023.99	15051.9	15974.6	14654.2	3865.52	3817.48	3772.09
		29.93	16596.7	17153.8	18265.9	3394.38	3136.57	3044.73	28164.3	29660.1	28378.8	15344.3	16000.7	15371
		119.73	19168.1	19465.2	21207.1	12627.6	11151.1	11201.7	34273	34532.4	32269.8	31746.6	30592.5	31059.9
		203.54	22666.5	21331.8	22241.1	16724.3	17248.4	15701.2	33543.4	33562.5	35458.7	34351.3	32766.8	33232.9
		346.02	23683.9	25279.1	23623.8	22908.1	21918.3	20895.4	33716.5	34779.2	36020.4	33796.4	34475.9	35907.4
		588	22667.4	19917.4	23948.1	24458.9	24781.9	23713.4	34603	34530.6	34107.8	34540	30507.2	34901.2
		1000	19511.3	20331.7	23161.9	24592.8	25689	25996	30390.5	860.5012*	28499.2	32222.2	31846.6	33080.4
22.10.2020		QAPB, (nM)	α1BAR			α1BAR-α2C(Y3.28)			α1BAR-α2C(L3.29)			α1BAR-α2C(L45.52)			α1BAR-α2C(Y6.55)
		0	325.984	202.509	299.593	259.116	269.727	204.607	236.701	225.129	179.02	261.584	235.567	215.946	180.7	211.407	199.466
		0.03	279.601	248.625	244.105	195.424	217.162	181.496	170.778	162.824	171.716	192.628	202.31	185.786	174.85	164.992	174.199
		0.12	301.814	313.739	266.99	258.77	269.48	226.987	163.606	172.364	172.249	260.003	283.905	218.494	162.095	186.642	184.665
		0.47	744.377	589.859	638.021	437.435	423.767	405.506	155.525	184.674	183.167	568.337	590.713	594.115	233.123	252.973	283.584
		1.9	2457.93	1993.21	1999.66	1132.56	1105.87	996.554	197.11	228.877	217.02	1840.63	1872.34	1860.91	502.128	519.267	533.681
		7.5	7156.77	7180.8	6887.74	3974.65	4062.71	4093.32	387.203	436.734	471.589	6667.17	7212.96	6800.54	2018.41	1961.92	2088.79
		29.93	11199.7	12414.5	11399.2	8668.49	9326.5	9068.55	1438.05	1223.01	1570.16	12685.5	13956.3	14063.1	8025.33	7588.09	7430.55
		119.73	13046.4	12774.2	12683.7	9928.16	11167.2	11225.7	5353.82	4916.26	6142	15506.7	16071.9	16207.1	15518.3	15045.6	14402.2
		203.54	13134.7	12507.8	13535.5	10697.1	10537.1	10759.3	7786.75	7216.88	9177.02	16406.6	16838.2	16377.5	15363.3	15136.4	14566
		346.02	13826.6	13628.5	12927.4	11888.1	11594.3	11248.1	10156.2	9593.9	10516.2	15824.5	16770.2	17357.1	16158.5	15396.8	15024.5
		588	13274	12740	13325	11540	10632.8	11725.9	12685.4	9139.76	10203	16359.9	16880.2	16960.4	15942.8	14851.7	15680.9
		1000	12714.4	12190.6	12573	10383.9	11108.4	10640.9	10038.4	11818.7	9062.33	14663.8	15797.9	16509.4	16132.8	15481.7	14386.1
28.10.2020		QAPB, (nM)	α1BAR			α1BAR-α2C(YLLY)			α2CAR
		0	763.681	637.989	657.937	443.708	367.303	465.092	563.488	660.319	789.162
		0.03	696.302	543.3	662.268	390.91	307.918	292.005	672.217	669.825	664.477
		0.12	979.334	789.596	905.512	361.915	359.264	328.829	639.882	605	695.592
		0.47	1507.89	1350.02	1365.29	404.699	404.76	471.329	576.797	694.639	765.338
		1.9	3737.67	4019.58	4286.55	445.092	435.207	463.658	696.9	973.977	867.216
		7.5	10643.5	10220.5	10833.5	670.695	676.178	670.868	1390.3	1352.49	1448.55
		29.93	11184.7	12831.8	12783.7	1645.56	1649.22	1738.39	3721.7	4599.04	4358.9
		119.73	13393.2	14409.4	13276.8	6885.38	6560.88	6962.88	14037.5	14290.1	13965.8
		203.54	12421.2	14478.3	16910.7	8618.38	9111.83	9636.61	16700.6	16204.5	14208.7
		346.02	13500.7	13227.4	16186.6	12706.6	11418.6	11220.7	16748	17426.1	19032.2
		588	13052.5	13691.3	17175.5	15712.2	15488.4	15028.7	17547.2	18089.1	18424.5
		1000	13451.4	12458.7	13619.7	15854.7	16121.2	16044	17290.4	18177.8	19761.8
30.10.2020		QAPB, (nM)	α1BAR-α2C(YLLY)			α2CAR
		0	257.407	251.899	277.697	445.721	516.44	473.034
		0.03	238.079	274.809	303.512	463.882	491.763	465.863
		0.12	311.946	308.041	281.831	526.511	583.135	681.974
		0.47	329.583	292.334	345.449	653.092	519.835	547.79
		1.9	315.455	337.127	297.333	564.787	533.346	656.504
		7.5	414.204	391.011	406.973	684.975	877.472	1127.14
		29.93	1233.21	1272.47	1154.31	3608.18	3963.01	4038.12
		119.73	5422.77	5406.25	4776.53	9422.38	10635.1	11340
		203.54	8218.25	8633.56	7795.54	11982.8	14014.4	14178.6
		346.02	11379.6	11985.2	11133.3	12864.5	14595.7	14393
		588	14055.1	13317.4	14385.7	13719.5	15817.3	15462.4
		1000	15041.1	16330.9	15613.5	11837	13353.1	12355.5
06.11.2020		QAPB, (nM)	α1BAR			α1BAR-α2C(Y3.28)			α1BAR-α2C(L45.52)			α1BAR-α2C(Y6.55)			α2CAR
		0	160.945	147.516	158.73	192.363	223.358	202.572	182.99	185.603	187.937	129.51	144.47	149.31	213.467	269.269	205.666
		0.03	183.716	174.577	163.523	172.059	169.049	159.988	145.344	163.546	197.699	115.441	136.507	132.324	217.197	257.684	258.686
		0.12	267.549	253.71	252.65	221.686	230.673	203.095	230.081	226.436	214.751	144.891	147.053	167.82	234.058	291.174	261.077
		0.47	658.716	625.233	640.952	358.214	381.426	297.577	528.752	547.903	612.157	204.34	214.157	220.953	217.374	254.015	302.625
		1.9	2382.35	2357.4	2359.16	1279.78	1340.05	1313.98	2000.41	1855.08	2337.85	583.616	596.737	687.446	323.539	318.403	306.673
		7.5	8744.01	8300.27	8095.07	5442.67	5399.16	5447.25	8148.59	7379.46	8835.87	2478.75	2588.96	2938.91	893.924	868.162	790.777
		29.93	13366.1	14398	15138.5	11036.4	11468.5	10143.1	15993.7	15878.1	15746.3	10061.5	10320.2	10739.2	3661.98	3343.95	2990.76
		119.73	14178.7	15564.4	15761.5	11427.8	12198.4	12422.7	17795.5	17107.5	19498.4	16219.7	17455.8	16532.5	12312.9	11995	1599.263*
		203.54	15516.8	15489.3	16949.7	10831.3	12583.5	12054.3	18931.7	17517.3	18905.2	17068.2	19315.8	17250.1	15149.3	14102	13246.5
		346.02	14867.4	11857.2	16585.4	11938.2	12596.6	12085.3	17890.5	15354.8	19605.4	17730.7	17143.4	17337.5	15947.6	16953.6	16677.7
		588	14971.8	15747.9	15680.3	12600.3	12470.5	12950	17192.5	19019.2	19345.3	16962	16759.7	16226.7	18391.1	1665.345*	16331.8
		1000	13528.32*	14077.73*	14813.18*	10986	11369.5	10651.3	17309.6	17980	17553	16833.1	16486.2	16506.9	16620.9	2181.979*	16819.7
12.11.2020		QAPB, (nM)	α1BAR			α1BAR-α2C(YLLY)			α2CAR
		0	545.434	476.285	480.661	299.061	280.808	286.839	444.507	475.382	494.128
		0.03	484.318	487.655	534.446	311.922	235.559	281.634	457.379	381.445	503.314
		0.12	605.886	611.678	585.726	266.791	259.471	300.606	496.128	361.046	469.111
		0.47	1172.99	1197.04	1186.84	278.339	248.635	257.839	499.662	475.536	603.034
		1.9	4646.16	3995.55	3978.4	294.118	311.046	251.316	630.104	640.535	744.309
		7.5	12087.7	11202.6	11729.7	392.006	447.952	380.516	1469.32	1562.35	1390.73
		29.93	17972.3	17343	18971.6	1216.46	1269.14	1260.6	5804.09	5939.91	5626.04
		119.73	19101.4	17678.6	18081.7	5638.18	5885.08	5442.42	15287.7	15954.2	15301.6
		203.54	18192.8	17875	19212	8410.58	8590.99	7994.69	17722	16406.9	17473.2
		346.02	18010.9	19128.8	18641.3	12435.2	12480.8	11546.9	18931.3	20008.7	19903.7
		588	18694.4	16905.3	18126.8	13066.3	14597	13645.5	19642.3	21185.8	20036.3
		1000	16721	16120.3	16507	15940.3	17250.5	16195.1	20078.72*	18732.81*	18734.36*
13.11.2020		QAPB, (nM)	α1BAR-α2C(Y3.28)			α1BAR-α2C(L3.29)			α1BAR-α2C(L45.52)			α1BAR-α2C(Y6.55)			α2CAR
		0	519.187	423.729	418.38	310.692	357.675	308.084	314.753	305.619	369.659	266.366	284.612	290.36	447.69	382.851	465.411
		0.03	483.974	377.516	378.097	251.779	284.655	275.255	313.23	314.212	290.523	280.445	238.085	246.092	379.49	426.37	459.577
		0.12	504.018	440.957	438.922	263.611	293.298	281.5	325.615	374.134	396.806	261.3	295.166	294.372	406.026	502.671	507.089
		0.47	623.232	601.906	581.218	284.611	300.431	303.094	757.089	858.707	827.13	350.738	365.702	411.6	428.741	442.976	541.142
		1.9	1565.03	1374.25	1421.62	291.091	358.524	335.785	2220.32	2722.18	2839.39	801.604	760.188	798.408	583.425	622.357	602.968
		7.5	3528.21	4328.91	5276.81	592.626	673.346	565.702	8091.31	8798.27	10243.1	2511.58	2950.56	2896.77	1504.51	1057.27	1074.9
		29.93	10088.2	9069.91	10249.4	2272.96	2246.3	2121.69	17176.9	16831.8	19753.6	10311.4	11531.4	10476.8	5229.08	4356.32	4830.66
		119.73	9519.13	11412.1	12151.1	7934.56	8597.5	7749.57	20951.9	19528.5	20895.7	18399.2	19182.3	18465.9	14254.3	12943.9	13370.1
		203.54	8203.74	11143.8	12851.6	11720.3	12208.5	10938.6	22067.4	20158	22353.9	18406.1	19692.3	19962.7	12964.2	14891.3	14616.2
		346.02	13295.8	13063.8	12559.9	15374.3	15265.5	14155.1	20528	20871.9	21764.3	19567.2	22395.5	19972.6	18448.6	16659	18487.3
		588	12227.3	13189.6	12778.5	16966.1	16430.6	16020.3	21513.4	22664.8	21344.5	19372.5	21053.2	20007.1	17751.3	19129.8	18931
		1000	11249.3	12014	12742.2	16173.7	16280.9	16737.7	21824.1	20562.9	21168.6	18895.9	19096	19915.7	19684	18966.8	18219.7
26.11.2020		QAPB, (nM)	α1BAR-α2C(YLLY;N2.64)			α1BAR-α2C(L3.29)			α1BAR-α2C(Y6.55)
		0	122.288	127.388	149.238	236.675	203.22	216.904	186.404	153.448	161.337
		0.03	114.784	102.101	130.9	205.885	212.208	138.897	152.925	135.37	163.669
		0.12	100.735	97.5242	115.79	225.706	154.913	157.157	162.495	157.577	157.838
		0.47	118.07	118.612	106.903	181.477	176.089	164.609	212.914	204.19	236.14
		1.9	139.706	122.993	132.574	218.392	224.215	217.955	526.458	554.37	588.235
		7.5	222.736	190.636	254.042	516.69	538.741	554.582	2221.87	2472.3	2462.47
		29.93	823.25	783.212	1132.06	2055.78	2092.7	2194.62	9390.16	9813.59	9564.61
		119.73	132.5427*	5384.84	4706.46	538.5542*	8645.27	7859.39	15330.5	16308.9	16309.3
		203.54	6452.11	6200.7	7864.43	9480.53	10056	9651.02	16224.2	16278.4	16065.3
		346.02	9408.84	9328.09	10607.4	11895.7	12352.4	12598.2	16484.5	17614.2	17713.8
		588	11886.9	12295.5	12549.3	13397.2	14316.6	13914.7	16629.9	16915.1	17071
		1000	12791.4	13786.8	13548	199.4971*	12735.2	14220.7	194.5328*	14161.4	17122.6
27.11.2020		QAPB, (nM)	α1BAR			α1BAR-α2C(L3.29)			α1BAR-α2C(Y6.55)
		0	365.14	337.317	298.183	232.573	258.806	233.83	271.439	239.71	299.746
		0.03	331.213	279.619	316.704	202.861	200.441	182.458	175.839	187.623	217.225
		0.12	360.376	359.064	328.664	187.352	209.042	212.43	174.252	180.434	224.519
		0.47	770.049	758.605	635.505	196.428	194.238	205.815	224.019	305.94	253.82
		1.9	2466.91	2447.54	2167.59	249.978	253.636	260.359	570.066	633.772	606.675
		7.5	7625.94	8621.47	7904.23	536.293	597.666	508.848	2474.62	2590.23	2355.03
		29.93	11929.7	14353.9	15063	2317.94	2398.04	2304.88	10189.4	10744.4	10320.5
		119.73	14333.8	17578.7	1724.942*	8418.06	8469.97	8558.92	19573.8	19367.4	18805
		203.54	12910.6	15248.8	17934.6	12026.1	12272.3	11726.6	160.713*	18630.7	189.2855*
		346.02	17379.4	17635.8	17881.6	15552.6	15244.7	15720.6	21284.1	21992.5	21014
		588	12774.4	16327	16531	17467.1	17440.8	17700.5	177.4417*	20256.5	20819.3
		1000	14534.2	12728.4	15811.6	18261.2	17511.3	17405.2	19345	19930.2	20330.8
12.02.2021		QAPB, (nM)	α1BAR			α1BAR-α2C(YLLY)
		0	119.465	106.014	107.407	75.6871	73.0975	79.7784
		0.03	137.366	123.666	116.947	77.4364	74.7718	80.7788
		0.12	144.734	136.646	170.847	84.2432	76.9269	79.9253
		0.47	294.835	288.911	314.107	83.1126	82.6226	77.4994
		1.9	1168.34	1172.12	177.603	93.5881	104.404	90.1886
		7.5	4581.86	4555.02	5141.61	138.807	149.327	148.942
		29.93	7936.78	9139.97	8796.17	440.17	459.699	492.15
		119.73	9928.15	9997.33	9793.62	2245.88	2333.57	2251.38
		203.54	10487.3	10188.4	10270.9	3530.05	3700.09	3304.53
		346.02	9640.2	9909.8	9337.08	5238.73	5219.34	5109.56
		588	164.0143*	9640.1	8849.17	7051.15	6657.74	7071.61
		1000	9260.93	9174.09	9342.53	8005.05	8266.99	8397.72
18.02.2021		QAPB, (nM)	α1BAR			α1BAR-α2C(Y6.55)
		0	514.056	525.652	592.818	427.512	530.733	349.914
		0.03	461.527	485.902	433.042	336.672	352.231	382.997
		0.12	788.136	552.771	577.804	372.351	337.755	378.686
		0.47	1032.55	1061.97	1138.82	422.564	505.067	488.691
		1.9	3493.2	3348.86	3844.75	947.741	926.51	1081.37
		7.5	11141.8	11305	12251.7	3340.53	3389.86	3649.6
		29.93	18966.9	18725.1	21069.3	13686	14287.8	14312.6
		119.73	20260.3	21141.2	17096.5	21642.4	24227.7	23524.2
		203.54	21633.9	19510.6	16538.9	24351.3	25033.7	25927.3
		346.02	22618.1	20694.4	23268.3	26087.3	25316.1	26515.1
		588	21595.4	22004.7	21198.5	25005.3	25335.2	27243.9
		1000	23513.2	22044.2	21921.4	25146.1	24595.1	23237.3
Calculated pKD values
			Construct
			α1BAR	α2CAR	α1BAR-α2C(Y3.28)	α1BAR-α2C(L3.29)	α1BAR-α2C(L45.52)	α1BAR-α2C(Y6.55)	α1BAR-α2C(YLLY)
		2020-10-15	12.25	166.2					1510
		2020-10-16			15.28	386.8	11.84	53.6
		2020-10-22	7.924		13.85	353.2	11.85	43
		2020-10-28	4.458	116.4					533.7
		2020-10-30		159.1					704.5
		06.11.2020	7.715	167.6	10.45		10.16	33.1
		12.11.2020	5.816	115.8					468.5
		13.11.2020		113.6	13.06	374.2	10.83	41.1
		26.11.2020				251.3		37.6
		27.11.2020	9.736			367		46.3
		12.02.2021	10.03						1236
		18.02.2021	6.403					40.7

## Sheet: Fig. 5b
Figure 5b
Displayed are the 520nm/620nm HTRF Ratios which were calculated by dividing both signals (see methods section) and muliplying the result by a factor of 10'000, as recommended by the provider of the Lumi4-TB dye.
Values displayed in italic blue marked with a star have been excluded since experimental mistakes are very likely.
HTRF Ratios:		Saturation binding QAPB																	Competition with ligand
																				Competition with Prazosin
09.10.2020		QAPB, (nM)	α1BAR			α1BAR-α2C(YLLY)			α2CAR			α1BAR-α2C(YLLY;N2.64)								Prazosin, log(M)	α1BAR			α1BAR-α2C(YLLY)			α2CAR			α1BAR-α2C(YLLY;N2.64)
		0	921.017	738.916	805.78	711.657	873.728	764.232	928.004	1063.73	1133.88	909.608	637.151	890.221
		0.03	779.83	633.891	955.327	530.142	586.052	645.046	755.495	782.218	897.107	810.721	708.843	789.986
		0.12	839.957	810.141	869.416	504.991	523.543	599.578	698.831	824.941	710.207	994.65	811.329	759.482						-20	12028.3	11159.7	10445.2	5085.69	4784.58	4798.22	15918.6	14807.9	15235.3	7169.23	7268.93	7624.91
		0.47	1279.88	1305.52	1557.16	624.252	615.093	512.588	700.058	892.424	736.94	757.849	618.247	984.975						-11.9897	11312.6	9894.47	10112.9	4430.95	4949.97	4475.97	16655.5	15943.9	14236.1	6590.82	7517.96	6909.03
		1.9	4270.12	4310.32	3929.63	501.929	735.74	523.79	760.619	1056.55	912.489	892.912	864.476	1249.36						-11.2907	11095.6	10649.9	9646.59	4915.72	5060.91	4464.94	17223.7	17674.4	14671.2	7081.45	6513.38	7609.36
		7.5	12712	13256.2	11763.1	775.459	742.715	761.917	1537.96	1710.03	1541.07	958.191	982.098	1353.99						-10.5918	10637.2	9157.83	9214.93	4585.26	4620.41	4190.19	17217.4	16534.3	14888	7043.13	6855.64	6048.92
		29.93	19880.9	19434.2	16472.9	1508.12	1404.72	1709.1	6230.19	5103.12	5090.67	1785.25	1796.46	1900.12						-9.89279	9507.68	7483.67	7278.95	4403.56	4713.14	4690.44	15145.1	17145.2	14589.2	6548.37	6551.37	6982.56
		119.73	19712.3	20638.1	21258.1	5268.53	6305.87	5622.95	17017.7	14787.8	18466.8	5999.56	6180.1	5813.52						-9.19382	5267.26	4214.56	4022.56	4261.92	4300.55	4456.29	17331.1	18623.6	15510.9	7657	6636.35	6249.29
		203.54	18145	18812.8	19077.1	7961.14	8069.57	7798.7	20832.3	18076.9	20299.2	10196.2	9404.02	6979.61						-8.49485	2047.73	1967.88	1583.85	3399.91	3338.87	3519.78	15827.8	17142	14163.9	6138.39	5659.4	5416.78
		346.02	18859.4	21498.5	20567.9	9736.91	11012.6	11293.2	21619.8	20323.6	23162.7	13299.3	12720.5	11220.1						-7.79588	1203.83	1560.21	1110.76	2085.11	2138.55	2129.08	14690.6	15348.8	13656.2	3939.65	3818.49	4002.09
		588	17522.2	19673.5	17559.5	14311.7	12960	14078.8	25867.9	25074.3	28137.1	17623.5	15747.1	14214.2						-7.09691	1489.51	1325.69	1306.44	1300.61	1505.11	1355	8751.47	8275.66	8079.46	2384.64	2563.88	2597.8
		1000	18415.6	16567.3	15323.5	12428.8	13980.1	13623.2	22647.4	24202.7	22372.9	17044.1	17247.2	15645.8						-6.39794	1432.18	1450.13	1392.77	1607.22	1582.36	1594.93	4265.81	4429.04	4105.51	2070.66	2181.39	2459.08
			KD values of this measurement were excluded from the calculation of the pKD average, since a different transfection protocol was used.																	-5.69897	1622.99	1400.57	1571.28	1617.93	1702.39	1861.11	2903.79	3014.97	2686.76	2549.68	2674.73	2998.52
																				-5	1823.56	1720.55	1655.98	2202.26	2799.8	2821.51	3143.31	2975.29	3342.53	3490.82	3466.45	3900.7
																				Competition with Prazosin
		Saturation	α1BAR			α1BAR-α2C(YLLY)			α2CAR			α1BAR-α2C(YLLY;N2.64)								Prazosin, log(M)	α1BAR			α1BAR-α2C(YLLY)			α2CAR			α1BAR-α2C(YLLY;N2.64)
15.10.2020		QAPB, (nM)
		0	350.092	297.059	307.211	226.581	260.883	258.423	684.211	674.298	688.98	188.929	179.054	194.637
		0.03	348.184	266.577	311.484	227.349	228.106	235.435	635.43	644.078	719.67	195.525	187.575	200.972						-20	34733.4	36176.9	35372.5	17962.3	16473.5	17500.9	38218.2	40317.3	34990.7	24137.4	22595	20971.3
		0.12	355.083	300.706	350.448	229.786	229.274	229.66	648.282	657.563	771.899	179.669	188.787	193.125						-11.9897	32784.1	32160.8	30677.6	16196	17159.9	17608.6	41919.3	39432.1	34860.5	23937.1	22093.3	19231.8
		0.47	680.992	715.181	721.896	229.885	260.461	294.771	629.169	663.477	724.824	175.241	173.911	216.159						-11.2907	36386.4	31026.5	24098.1	16459.5	15829.7	15921.5	41464.6	44674.9	35291.8	23150.3	22416.4	19873.1
		1.9	2277.09	2026.5	2372.05	271.243	243.706	260.928	706.154	462.747	740.928	204.487	203.954	234.588						-10.5918	32342.9	27585.9	26047.2	15739.4	15473	15629.6	44141.7	45235.5	37749.3	22760.5	23867.3	19143.8
		7.5	7551.57	7046.39	8339.24	339.245	350.752	341.361	1092.33	1067.17	1113.09	314.518	322.451	325.649						-9.89279	31133.9	29388.6	24977.2	15081.8	15806.9	15753	40630.6	44146.3	39429	23033	23032.1	19313
		29.93	14583.9	15276.3	15809.5	824.638	958.554	826.506	3249.13	3189.56	2706.06	1085.64	1066.84	1072.21						-9.19382	22230.5	17932.6	16616.1	15773.7	16299	16507.2	45358.2	32891.7	37176.7	22057.9	23619	20673.6
		119.73	18175.9	17620.3	17714.9	3944.79	3919.48	3899.48	7255.4	8606.06	7664.49	5130.64	5103.16	5003.89						-8.49485	7424.93	5869.2	6275.82	12600	12973.7	11997.2	45671.5	32290	35642.1	18923.4	19593.9	17833.5
		203.54	19130.2	17597.9	17981.4	6124.99	6337.56	6169.51	11946.8	9503.46	10287.4	8493.11	8215.15	7718.1						-7.79588	3844.9	3200.52	3207.59	7484.13	8145.21	8419.53	33241	33676.7	29229.3	11829.9	11239.7	11720.8
		346.02	18070.1	18558	18654.4	8785.49	9047.26	8978.06	11837.1	10584.6	11146.4	12370.3	11855.2	11217.8						-7.09691	2639.86	2728.44	2745.64	4830.56	5254.44	5063.87	22860.8	24576.8	19880.4	5819.24	5722.18	5090.78
		588	18501.5	18196.7	18869.7	11097	11936	12514.5	12212.6	12039.1	12416.1	15146.5	15554.8	14893.7						-6.39794	2693.42	2991.11	2531.22	4116.28	4788.73	3830.23	12895.2	13982.2	12443	4352.73	4810.17	4236.86
		1000	15317.2	16236.2	17107.9	12800.6	13989.8	13527.4	11688.4	11504.8	11401.6	17160.1	16772.8	15572.3						-5.69897	2761.46	2831.49	2833.72	4836.59	5801.43	4520.92	10142	11053.6	9911.26	5463.9	5198.27	4712.37
																				-5	4453.69	4464.13	4169.19	6346.15	6659.79	6915.2	11781.4	12022.4	10544.5	6564.06	5985.42	6554.69
																				Competition with Prazosin
12.11.2020		QAPB, (nM)	α1BAR			α1BAR-α2C(YLLY)			α2CAR			α1BAR-α2C(YLLY;N2.64)								Prazosin, log(M)	α1BAR			α1BAR-α2C(YLLY)			α2CAR			α1BAR-α2C(YLLY;N2.64)
		0	545.434	476.285	480.661	299.061	280.808	286.839	444.507	475.382	494.128	272.891	283.76	327.887
		0.03	484.318	487.655	534.446	311.922	235.559	281.634	457.379	381.445	503.314	227.96	258.457	317.526
		0.12	605.886	611.678	585.726	266.791	259.471	300.606	496.128	361.046	469.111	255.435	307.914	312.662						-20	18711.1	17232.2	17807	8214.24	8326.44	6525.06	24526.6	21629.8	20867.7	10312.6	10068.8	11735.1
		0.47	1172.99	1197.04	1186.84	278.339	248.635	257.839	499.662	475.536	603.034	284.957	294.607	347.23						-11.9897	15576.3	15836.3	15294.1	7711.13	7802.58	7731.85	23978.9	23054.2	21728.8	8696.97	8602.61	9661.81
		1.9	4646.16	3995.55	3978.4	294.118	311.046	251.316	630.104	640.535	744.309	294.228	285.782	375.716						-11.2907	15800.1	16108.3	17316.6	7015.95	7133.74	7260.45	25361.3	24587.3	22914.3	9256.6	8438.51	9088.18
		7.5	12087.7	11202.6	11729.7	392.006	447.952	380.516	1469.32	1562.35	1390.73	464.188	477.263	518.24						-10.5918	15427.2	13587.5	14112.2	7170.81	7309.24	7530.1	24105.6	24098.5	24168	9033.87	8922.58	10021.3
		29.93	17972.3	17343	18971.6	1216.46	1269.14	1260.6	5804.09	5939.91	5626.04	1612.66	1488.32	1647.57						-9.89279	13001.2	12001.1	13300.7	6422.3	7084.25	7230.21	24963.1	23849.4	22546.5	8248.92	9086.86	9472.9
		119.73	19101.4	17678.6	18081.7	5638.18	5885.08	5442.42	15287.7	15954.2	15301.6	6871.77	6457.63	6924.25						-9.19382	7878.98	7813.97	7724.09	6215.54	6119.62	6687.54	26992.3	23909.2	21230.27*	7400.19	8818.27	8921.94
		203.54	18192.8	17875	19212	8410.58	8590.99	7994.69	17722	16406.9	17473.2	10581.3	10252.1	9212.76						-8.49485	3690.49	3497.59	3550.99	4678.09	4806.22	4728.8	23981.3	23437	22648.3	6396.01	6175.18	7193.26
		346.02	18010.9	19128.8	18641.3	12435.2	12480.8	11546.9	18931.3	20008.7	19903.7	13868.3	14867.8	14368.8						-7.79588	2509.06	2346.69	2579.86	2502.99	2488.34	2671.39	18365.7	19436	18001.8	3980.89	3689.98	4182.17
		588	18694.4	16905.3	18126.8	13066.3	14597	13645.5	19642.3	21185.8	20036.3	17634.1	17733.4	18932.1						-7.09691	2211.64	1726.72	1998.46	1529.21	1666.19	1714.38	11355.4	11898.7	10331.8	1901.22	2031.56	2247.64
		1000	16721	16120.3	16507	15940.3	17250.5	16195.1	20078.72*	18732.81*	18734.36*	19450	18977.3	19658						-6.39794	2080.59	1781.75	1982.42	1566.28	1553.34	1827.2	5392.56	5393.64	4529.97	1739.65	1872.13	1895.04
																				-5.69897	2233.93	1797.84	1764.04	1963.32	1988.53	2009.48	3565.79	3756.88	3228.85	1857.29	2084.55	2173.49
																				-5	2462.93	2254.12	2552.66	2260.82	2321.1	2680.04	3409.86	3654.3	3531.14	2321.65	2375.49	2626.93
Calculated pKi values
			Construct
			α1BAR	α1BAR-α2C(YLLY)	α2CAR	α1BAR-α2C(YLLY;N2.64)
	Date	2020-10-09	9.63705	8.49862	7.27201	8.20887
		2020-10-15	9.22551	8.2499	7.42465	7.9998
		12.11.2020	9.54132	8.58344	7.45847	8.32055
			9.46796	8.44399	7.38504	8.1764

## Sheet: Fig. 5c
Figure 5c
Displayed are the 520nm/620nm HTRF Ratios which were calculated by dividing both signals (see methods section) and muliplying the result by a factor of 10'000, as recommended by the provider of the Lumi4-TB dye.
Values displayed in italic blue marked with a star have been excluded since experimental mistakes are very likely.
HTRF Ratios:		Saturation binding QAPB																	Competition with ligand
		Saturation	α1BAR			α1BAR-α2C(YLLY)			α1BAR-α2C(YLLY;ECL2)			α2CAR			α1BAR-α2C(YLLY;N2.64)				Cyclazosin, log(M)	α1BAR			α1BAR-α2C(YLLY)			α1BAR-α2C(YLLY;ECL2)			α2CAR			α1BAR-α2C(YLLY;N2.64)
15.10.2020		QAPB, (nM)
		0	350.092	297.059	307.211	226.581	260.883	258.423	320.345	298.576	343.008	684.211	674.298	688.98	188.929	179.054	194.637		-20	41993	39034.3	38860.7	18430.6	17044.9	18505.6	20676.1	20831.1	2635.48*	37815.8	51305.2	40463	18926.3	17075.3	16028
		0.03	348.184	266.577	311.484	227.349	228.106	235.435	313.013	295.359	318.467	635.43	644.078	719.67	195.525	187.575	200.972		-11.9897	34239.8	37764.5	35737.9	16890.4	17011.5	17135.3	21279.5	18873.6	2979.866*	33030.3	44362.8	45768.5	18263.1	17333.6	16032.7
		0.12	355.083	300.706	350.448	229.786	229.274	229.66	299.585	300.587	345.553	648.282	657.563	771.899	179.669	188.787	193.125		-11.2907	38810.3	34982.9	37883.4	15914.6	16842.7	18755.1	21835.6	20385.2	2407.895*	35664.8	47141.9	45119.9	15868.1	17376.7	13825
		0.47	680.992	715.181	721.896	229.885	260.461	294.771	352.985	280.744	307.13	629.169	663.477	724.824	175.241	173.911	216.159		-10.5918	33554.9	32243.8	14648.62*	14447.2	16620	16676	18868.8	19746.7	2369.048*	37774.7	46172.5	40899.1	19175.8	16447.1	15362.8
		1.9	2277.09	2026.5	2372.05	271.243	243.706	260.928	353.759	291.012	339.866	706.154	462.747	740.928	204.487	203.954	234.588		-9.89279	31478.3	33020.4	32971.6	14924.5	15106.3	15844.9	20607.9	19229.6	2431.223*	45201.7	50198.1	42775.6	19512.6	15819.5	15184.8
		7.5	7551.57	7046.39	8339.24	339.245	350.752	341.361	394.549	381.982	445.293	1092.33	1067.17	1113.09	314.518	322.451	325.649		-9.19382	29380.2	27777.8	27222.9	16085.5	16009.3	17092.3	18501.2	20361.7	2524.798*	42550.3	46698.4	48049.8	17262.6	17257.7	15331.7
		29.93	14583.9	15276.3	15809.5	824.638	958.554	826.506	919.586	990.142	1183.26	3249.13	3189.56	2706.06	1085.64	1066.84	1072.21		-8.49485	11456.7	10283	12059.8	12450.2	13073.4	13954.6	13905.8	13642.6	2172.249*	46421.9	42501.8	51036.5	15568	14254.5	13604.9
		119.73	18175.9	17620.3	17714.9	3944.79	3919.48	3899.48	4838.24	4520.21	5519.62	7255.4	8606.06	7664.49	5130.64	5103.16	5003.89		-7.79588	3650.88	3468.66	3606.2	7540.93	7252.05	7936.44	6629.55	6328.09	1940.796*	50118.3	44333.3	43957.4	8865.63	9213.44	7418.09
		203.54	19130.2	17597.9	17981.4	6124.99	6337.56	6169.51	7245	7180.65	8691.68	11946.8	9503.46	10287.4	8493.11	8215.15	7718.1		-7.09691	3342.81	3127.57	3010.2	3924.69	4366.31	4034.88	4499.48	4409.04	2331.678*	44700	40887.2	42543.4	4096.73	3817.98	3722.59
		346.02	18070.1	18558	18654.4	8785.49	9047.26	8978.06	9969.86	10649.4	11035.1	11837.1	10584.6	11146.4	12370.3	11855.2	11217.8		-6.39794	3140.17	2872.22	2718.28	4484.96	4330.76	4451.55	4831.47	4490.55	2046.211*	30903	32868.5	35360.2	4237.73	4016.58	3571.02
		588	18501.5	18196.7	18869.7	11097	11936	12514.5	14616.6	13756.7	15136.5	12212.6	12039.1	12416.1	15146.5	15554.8	14893.7		-5.69897	3328.97	3068.54	2848.12	6401.75	5660.49	6045.73	6611.54	6190.78	2229.643*	18297.5	20026.8	19173.1	5553.66	4936.34	4744.91
		1000	15317.2	16236.2	17107.9	12800.6	13989.8	13527.4	15012.4	15819.2	16198.6	11688.4	11504.8	11401.6	17160.1	16772.8	15572.3		-5*	4198.529*	3660.737*	4858.907*	8065.99*	8540.102*	8183.695*	9269.767*	9594.937*	3253.012*	15322.3	15862.3	16698.2	7832.748*	7004.508*	7997.553*
																			Competition with Cyclazosin
16.10.2020		QAPB, (nM)	α1BAR-α2C(Y3.28)			α1BAR-α2C(L3.29)			α1BAR-α2C(L45.52)			α1BAR-α2C(Y6.55)							Cyclazosin, log(M)	α1BAR-α2C(Y3.28)			α1BAR-α2C(L3.29)			α1BAR-α2C(L45.52)			α1BAR-α2C(Y6.55)
		0	958.101	968.119	743.327	727.918	710.774	805.478	798.498	836.028	850.69	600.064	566.929	500.785
		0.03	703.538	687.175	689.938	576.538	555.061	523.279	598.947	662.555	552.528	466.709	547.001	497.967
		0.12	1023.7	786.397	868.469	643.04	717.746	589.607	780.705	799.781	858.04	496.648	435.373	573.477					-20	13609.5	13131.3	11854.4	15656.4	16229.5	15294.3	19583.3	18789.5	20419	5099.74	4669.84	4726.77
		0.47	1087.38	1182.54	1135.1	612.763	662.116	492.514	1317.81	1260.17	1217.89	510.144	600.025	606.458					-11.9897	10406.3	11984.8	11267.3	14651.3	15149.7	14923.6	17705.1	18004.7	20294	4116.01	4032.03	4429.74
		1.9	2702.21	2785.37	2351.34	690.212	730.072	721.218	4056.78	3926	4124.94	1019.63	1016.64	974.478					-11.2907	10961.4	11348	11135	14346	15545.7	15861.9	18987.5	19867.3	19386.3	3801.88	3824.16	4129.68
		7.5	7372.21	8650.24	9040.17	1227.22	1083.01	1023.99	15051.9	15974.6	14654.2	3865.52	3817.48	3772.09					-10.5918	10263.4	10608.2	11139.1	14358.8	15577.4	14366.2	17142.8	18863.6	18597.9	3853.19	3926.93	4056.42
		29.93	16596.7	17153.8	18265.9	3394.38	3136.57	3044.73	28164.3	29660.1	28378.8	15344.3	16000.7	15371					-9.89279	10217.2	8958.99	10123.5	12188.2	15139.7	14215.9	15996	16292.5	18395.5	3768.47	3577.35	3790.36
		119.73	19168.1	19465.2	21207.1	12627.6	11151.1	11201.7	34273	34532.4	32269.8	31746.6	30592.5	31059.9					-9.19382	8244.09	7277.08	8043.17	11743.7	13102.6	14004.8	13402.2	14523	15308.1	4070.11	3507.82	3901.13
		203.54	22666.5	21331.8	22241.1	16724.3	17248.4	15701.2	33543.4	33562.5	35458.7	34351.3	32766.8	33232.9					-8.49485	5114.68	3840.76	4256.4	8378.63	9506.31	10494	6662.22	5951.92	5845.82	2937.87	3083.94	2940.55
		346.02	23683.9	25279.1	23623.8	22908.1	21918.3	20895.4	33716.5	34779.2	36020.4	33796.4	34475.9	35907.4					-7.79588	3260.01	2957.37	3000.57	4131.09	4444.5	4591.06	3498.29	3352.54	3103.43	1944.88	1849.87	2195.87
		588	22667.4	19917.4	23948.1	24458.9	24781.9	23713.4	34603	34530.6	34107.8	34540	30507.2	34901.2					-7.09691	3267.22	2882.39	2670.07	2939.89	3394.04	3116.13	2966.1	2872.67	3159.94	1578.86	1481.21	1731.82
		1000	19511.3	20331.7	23161.9	24592.8	25689	25996	30390.5	860.5012*	28499.2	32222.2	31846.6	33080.4					-6.39794	2763.97	3028.51	2468.65	3088.47	3099.07	2748.91	2601.82	2771.7	2975.47	1778.56	1522.43	1896.14
																			-5.69897	3109.8	2990.47	3063.74	3422.95	3852.37	3593.35	3215.59	2832.65	2926.81	1813.66	1983.44	1753.42
																			-5	3643.41	3797.46	3557.84	4070.47	5352.32	5447.58	3816.7	3643.47	3082.19	2509	2105.93	2326.09
																			Competition with Cyclazosin
22.10.2020		QAPB, (nM)	α1BAR			α1BAR-α2C(Y3.28)			α1BAR-α2C(L3.29)			α1BAR-α2C(L45.52)			α1BAR-α2C(Y6.55)				Cyclazosin, log(M)	α1BAR			α1BAR-α2C(Y3.28)			α1BAR-α2C(L3.29)			α1BAR-α2C(L45.52)			α1BAR-α2C(Y6.55)
		0	325.984	202.509	299.593	259.116	269.727	204.607	236.701	225.129	179.02	261.584	235.567	215.946	180.7	211.407	199.466
		0.03	279.601	248.625	244.105	195.424	217.162	181.496	170.778	162.824	171.716	192.628	202.31	185.786	174.85	164.992	174.199
		0.12	301.814	313.739	266.99	258.77	269.48	226.987	163.606	172.364	172.249	260.003	283.905	218.494	162.095	186.642	184.665		-20	15454.1	18224.2	17428.8	9050.7	8762.01	8411.45	12835.4	14976	15605	15630.8	17816.3	18604.6	4367.23	4626.29	4658.91
		0.47	744.377	589.859	638.021	437.435	423.767	405.506	155.525	184.674	183.167	568.337	590.713	594.115	233.123	252.973	283.584		-11.9897	16755.6	16653.8	14900.6	8511.39	7758.87	7007.43	13164.1	14297.5	15535	15541.3	15453.2	15982.3	4289.91	3906.66	4202.97
		1.9	2457.93	1993.21	1999.66	1132.56	1105.87	996.554	197.11	228.877	217.02	1840.63	1872.34	1860.91	502.128	519.267	533.681		-11.2907	12854.9	15192.6	15779.4	7961.31	7049.46	7293.91	12352.8	14401.8	14798.5	14278.4	14595.3	15846.8	3900.67	4224.3	4366.49
		7.5	7156.77	7180.8	6887.74	3974.65	4062.71	4093.32	387.203	436.734	471.589	6667.17	7212.96	6800.54	2018.41	1961.92	2088.79		-10.5918	15585	14263.7	14135.6	7612.96	7631.19	6985.12	12336.7	13746.6	15699.3	13457.3	14600	15673.8	3774.42	3819.02	4187.37
		29.93	11199.7	12414.5	11399.2	8668.49	9326.5	9068.55	1438.05	1223.01	1570.16	12685.5	13956.3	14063.1	8025.33	7588.09	7430.55		-9.89279	14866.9	13711.7	14079.7	7396.45	7566.55	6017.02	11877.7	12779.4	15328.5	13939.2	14810	13979.3	3736.24	3889.55	3992.57
		119.73	13046.4	12774.2	12683.7	9928.16	11167.2	11225.7	5353.82	4916.26	6142	15506.7	16071.9	16207.1	15518.3	15045.6	14402.2		-9.19382	12396.5	12391.4	12193.8	6826.27	5996.38	6127.51	11779.5	12253.1	13689.1	10529.9	12046.8	12670.9	3531.6	3491.89	3825.61
		203.54	13134.7	12507.8	13535.5	10697.1	10537.1	10759.3	7786.75	7216.88	9177.02	16406.6	16838.2	16377.5	15363.3	15136.4	14566		-8.49485	6234.52	5578.16	6178.01	4092.44	3898.57	3569.1	8716.77	8983.05	10365.6	5623.23	5715.68	5916.32	2856.53	3069.89	2964.5
		346.02	13826.6	13628.5	12927.4	11888.1	11594.3	11248.1	10156.2	9593.9	10516.2	15824.5	16770.2	17357.1	16158.5	15396.8	15024.5		-7.79588	3379.17	3513.89	3412.83	2133.82	2303.57	2139.45	3954.71	3747.67	4286.86	2783.39	2880.9	2778.47	1839.82	1642.22	1596.91
		588	13274	12740	13325	11540	10632.8	11725.9	12685.4	9139.76	10203	16359.9	16880.2	16960.4	15942.8	14851.7	15680.9		-7.09691	3176.08	3136.92	3225.68	2010.41	1799.69	1988.4	2506.74	2589.69	2623.89	2380.17	2346.6	2284.42	1338.47	1509.51	1636.76
		1000	12714.4	12190.6	12573	10383.9	11108.4	10640.9	10038.4	11818.7	9062.33	14663.8	15797.9	16509.4	16132.8	15481.7	14386.1		-6.39794	3379.59	2843.47	3004.25	2294.25	2050.78	2041.77	2111.94	2460.8	2909.26	2268.18	2033.02	2389.44	1405.23	1504.8	1471.9
																			-5.69897	3633.62	3133.17	3313.99	2368.02	2031.09	2148.49	3157.82	3353.17	3706.73	2494.96	2405.85	2471.81	1632.12	1671.9	1723.53
																			-5	4022.8	3341.09	3362.64	2627.14	2430.43	2659.13	4322.65	5020.12	5036.25	2750.59	2732.7	3023.55	1791.24	1708.19	1995.29
																			Competition with Cyclazosin
28.10.2020		QAPB, (nM)	α1BAR			α1BAR-α2C(YLLY)			α2CAR										Cyclazosin, log(M)	α1BAR			α1BAR-α2C(YLLY)			α2CAR
		0	763.681	637.989	657.937	443.708	367.303	465.092	563.488	660.319	789.162
		0.03	696.302	543.3	662.268	390.91	307.918	292.005	672.217	669.825	664.477								-20	20639.7	19392.7	16371.6	10001.7	10413.4	10567.4	25355	27142.4	25839.9
		0.12	979.334	789.596	905.512	361.915	359.264	328.829	639.882	605	695.592								-11.9897	19801.4	20701	20544.2	8356.44	8854.18	10066.1	32840.6	28472.5	28509.7
		0.47	1507.89	1350.02	1365.29	404.699	404.76	471.329	576.797	694.639	765.338								-11.2907	21659.5	20404.3	19195.3	8226.31	8366.64	8372.61	29343.9	28287	23581
		1.9	3737.67	4019.58	4286.55	445.092	435.207	463.658	696.9	973.977	867.216								-10.5918	20729.2	20437.8	22135.5	8596.64	8945.02	9090.56	30026.6	28358.2	22809.8
		7.5	10643.5	10220.5	10833.5	670.695	676.178	670.868	1390.3	1352.49	1448.55								-9.89279	16623.9	14081.6	16373.9	7998.92	7637.87	8288.28	29183.9	25590.8	21043.4
		29.93	11184.7	12831.8	12783.7	1645.56	1649.22	1738.39	3721.7	4599.04	4358.9								-9.19382	13208.5	12489.8	13844.1	7239.8	8559.41	8065.81	31093.5	22373	23837.1
		119.73	13393.2	14409.4	13276.8	6885.38	6560.88	6962.88	14037.5	14290.1	13965.8								-8.49485	5115.39	5576.47	6608.2	6251	6372.66	6882.01	25486.6	26780.2	22788.6
		203.54	12421.2	14478.3	16910.7	8618.38	9111.83	9636.61	16700.6	16204.5	14208.7								-7.79588	3747.53	3191.18	3884.88	3827.19	4051.17	4126.2	27533.4	23868.5	23658.3
		346.02	13500.7	13227.4	16186.6	12706.6	11418.6	11220.7	16748	17426.1	19032.2								-7.09691	3077.55	3120.94	3048.52	3006.84	3054.44	2961.75	3954.478*	4443.43*	4626.818*
		588	13052.5	13691.3	17175.5	15712.2	15488.4	15028.7	17547.2	18089.1	18424.5								-6.39794	3581.16	3042.23	2977.12	2863.86	3362.18	2925.88	18888.5	14338.8	16375
		1000	13451.4	12458.7	13619.7	15854.7	16121.2	16044	17290.4	18177.8	19761.8								-5.69897	3679.93	2961.19	2930.59	3633.49	3916.28	3703.8	12148.4	9165.04	9702.55
																			-5	3397.213*	3531.333*	3349.231*	5591.962*	5705.79*	4875.749*	7045.61	8580.11	7682.24
																			Competition with Cyclazosin
30.10.2020		QAPB, (nM)	α1BAR-α2C(YLLY)			α1BAR-α2C(YLLY;ECL2)			α1BAR-α2C(YLLY;N2.64)										Cyclazosin, log(M)	α1BAR-α2C(YLLY)			α1BAR-α2C(YLLY;ECL2)			α1BAR-α2C(YLLY;N2.64)
		0	257.407	251.899	277.697	390.703	329.173	355.914	226.69	229.721	234.081
		0.03	238.079	274.809	303.512	386.94	351.852	436.46	243.382	290.755	266.94
		0.12	311.946	308.041	281.831	410.31	398.794	412.024	259.71	249.331	242.62								-20	10882.9	10395.9	9495	9995.14	11315.3	13742.5	11728	10807.6	10946.5
		0.47	329.583	292.334	345.449	388.729	405.471	382.754	265.803	283.459	230.398								-11.9897	10007.6	10247	9378.53	10299.4	12121.6	12573.4	12054.4	11399.6	10913.7
		1.9	315.455	337.127	297.333	413.649	404.587	407.937	243.838	297.459	307.56								-11.2907	9404.67	10135.7	9003.79	9515.03	12285.1	12986.6	12179.8	11206.6	10597.6
		7.5	414.204	391.011	406.973	460.761	529.235	540.638	435.189	429.931	403.886								-10.5918	8270.3	8819.99	8309.4	9265.79	11430	12136.9	11506.5	10911.3	11433.6
		29.93	1233.21	1272.47	1154.31	1296.47	1137.17	1592.28	1546.63	1396.51	1450.21								-9.89279	5044.472*	4935.462*	4650.473*	7685.06	9445.68	11233.5	5269.956*	4971.691*	4974.333*
		119.73	5422.77	5406.25	4776.53	5771.53	4412.4	6477.68	7163.86	6356.79	6711.61								-9.19382	7865.18	8370.17	7042.54	7910.46	10107.6	10477.7	10835	10825.1	11072.3
		203.54	8218.25	8633.56	7795.54	9258.16	8360.62	9717.92	10635.7	9880.02	9712.66								-8.49485	7945.9	7439.56	6912.97	5877.78	7738.94	8108.77	9222.58	9035.71	9006.61
		346.02	11379.6	11985.2	11133.3	12014.3	12046	13199.5	15283	14356.7	13780.6								-7.79588	3525.42	3674.97	3327.42	3163.56	3440.23	3693.72	5527.56	5071.32	4661.54
		588	14055.1	13317.4	14385.7	14759.1	13982.8	15482.4	17933.5	16718.9	16122.7								-7.09691	2082.28	1909.31	2000.16	2165.9	2378.98	2734.21	2088.55	2089.2	2084.34
		1000	15041.1	16330.9	15613.5	16068	16688.6	16015.5	17741	18792.1	17642.6								-6.39794	2345.15	1975.36	2324.72	2388.06	2921.86	3294.53	1991.17	1996.16	1947.75
																			-5.69897	2769.36	3130.87	2886.56	2812.18	3559.36	3712.11	2906.69	2493.78	2636.53
																			-5	4247.14	3975.85	4380.15	4863.45	4461.28	4908.42	4012.47	4028.42	4355.79
																			Competition with Cyclazosin
06.11.2020		QAPB, (nM)	α1BAR			α2CAR													Cyclazosin, log(M)	α1BAR			α2CAR
		0	160.945	147.516	158.73	213.467	269.269	205.666
		0.03	183.716	174.577	163.523	217.197	257.684	258.686
		0.12	267.549	253.71	252.65	234.058	291.174	261.077											-20	17359.2	10114.9	13629.1	17800.3	15689.9	16004
		0.47	658.716	625.233	640.952	217.374	254.015	302.625											-11.9897	12213.4	12890	12288.3	16376	17106.7	16112.3
		1.9	2382.35	2357.4	2359.16	323.539	318.403	306.673											-11.2907	12235.2	12478.6	12349.4	15689	17136.2	16661.5
		7.5	8744.01	8300.27	8095.07	893.924	868.162	790.777											-10.5918	11506.2	11468.5	11320.6	17666.5	15432.3	13756.9
		29.93	13366.1	14398	15138.5	3661.98	3343.95	2990.76											-9.89279	10701.9	11337.2	10323	17377.6	16451	16505.6
		119.73	14178.7	15564.4	15761.5	12312.9	11995	1599.263*											-9.19382	9486.33	10040.4	10434.5	16493	16856.7	16149
		203.54	15516.8	15489.3	16949.7	15149.3	14102	13246.5											-8.49485	4691.33	5513.11	5780.76	16336.5	16262.8	14571.4
		346.02	14867.4	11857.2	16585.4	15947.6	16953.6	16677.7											-7.79588	2055.28	1940.49	1843.13	15911.5	15377.7	15311.7
		588	14971.8	15747.9	15680.3	18391.1	1665.345*	16331.8											-7.09691	1553.1	1549.38	1650.6	14340.9	15160.5	14333.7
		1000	13528.32*	14077.73*	14813.18*	16620.9	2181.979*	16819.7											-6.39794	1393.36	1452.57	1644.5	10355.3	2117.337*	9141.04
																			-5.69897	1565.53	1554.67	1606.72	1810.672*	4840.83	4198.77
																			-5	1866.81	1710.62	1417.17	2862.12	3396.12	3352.74
																			Competition with Cyclazosin
13.11.2020		QAPB, (nM)	α1BAR-α2C(Y3.28)			α1BAR-α2C(L3.29)			α1BAR-α2C(L45.52)			α1BAR-α2C(Y6.55)			α2CAR				Cyclazosin, log(M)	α1BAR-α2C(Y3.28)			α1BAR-α2C(L3.29)			α1BAR-α2C(L45.52)			α1BAR-α2C(Y6.55)			α2CAR
		0	519.187	423.729	418.38	310.692	357.675	308.084	314.753	305.619	369.659	266.366	284.612	290.36	447.69	382.851	465.411
		0.03	483.974	377.516	378.097	251.779	284.655	275.255	313.23	314.212	290.523	280.445	238.085	246.092	379.49	426.37	459.577
		0.12	504.018	440.957	438.922	263.611	293.298	281.5	325.615	374.134	396.806	261.3	295.166	294.372	406.026	502.671	507.089		-20	11819.4	10966.8	12102.4	21969	22131.7	21748.2	21377	21361.5	23898.5	5725.64	5231.2	5895.01	32697.4	30800	27953.5
		0.47	623.232	601.906	581.218	284.611	300.431	303.094	757.089	858.707	827.13	350.738	365.702	411.6	428.741	442.976	541.142		-11.9897	10802.1	10919.8	11849.1	19379.5	21499.3	21375.3	19368.8	19529.5	19642.9	4700.32	4671.91	4252.55	30848.4	32229.4	32100
		1.9	1565.03	1374.25	1421.62	291.091	358.524	335.785	2220.32	2722.18	2839.39	801.604	760.188	798.408	583.425	622.357	602.968		-11.2907	11499.2	9596.36	11497.8	3730.268*	4043.424*	4025.875*	19050	18583.2	21564.2	4150.44	4466.05	4533.12	3100.899*	3324.27*	4320.046*
		7.5	3528.21	4328.91	5276.81	592.626	673.346	565.702	8091.31	8798.27	10243.1	2511.58	2950.56	2896.77	1504.51	1057.27	1074.9		-10.5918	10112.4	8760.06	10654.9	18103	19894.6	19334.9	16056.1	17405.3	20903.7	4350.19	4303.79	4692.92	33115.6	29928.6	10336.93*
		29.93	10088.2	9069.91	10249.4	2272.96	2246.3	2121.69	17176.9	16831.8	19753.6	10311.4	11531.4	10476.8	5229.08	4356.32	4830.66		-9.89279	10185	8274.86	9968.38	17912.5	18800.4	20559.2	17112.5	16602.3	17851.3	4306	4419.32	4778.32	30405	29429.9	26139.4
		119.73	9519.13	11412.1	12151.1	7934.56	8597.5	7749.57	20951.9	19528.5	20895.7	18399.2	19182.3	18465.9	14254.3	12943.9	13370.1		-9.19382	8311.74	8488.63	8979.39	16716.5	16913.5	18686.2	16514.5	14515.6	17252.3	4312.44	4241.75	4530.83	32769	31085.9	30778.6
		203.54	8203.74	11143.8	12851.6	11720.3	12208.5	10938.6	22067.4	20158	22353.9	18406.1	19692.3	19962.7	12964.2	14891.3	14616.2		-8.49485	4275.86	4328.77	4469.25	12152.9	13064.2	13925.9	6341.08	6134.65	8264.92	3220.96	2956.21	3394.11	30743.8	33462.2	33000.8
		346.02	13295.8	13063.8	12559.9	15374.3	15265.5	14155.1	20528	20871.9	21764.3	19567.2	22395.5	19972.6	18448.6	16659	18487.3		-7.79588	2359.02	2253.91	2586.44	4434.39	5125.54	5021.88	2686.29	2725.2	3246.7	1877.03	1949.58	1996.32	31370.7	30221.5	32077.6
		588	12227.3	13189.6	12778.5	16966.1	16430.6	16020.3	21513.4	22664.8	21344.5	19372.5	21053.2	20007.1	17751.3	19129.8	18931		-7.09691	1983.34	1900.97	1943.15	2362.94	2823.38	2808.92	2309.86	1954.34	2159.77	1307.27	1373.44	1353.7	30582.8	29071.8	31559.8
		1000	11249.3	12014	12742.2	16173.7	16280.9	16737.7	21824.1	20562.9	21168.6	18895.9	19096	19915.7	19684	18966.8	18219.7		-6.39794	2140.75	1681.06	2185.88	2188.59	2668.79	2270.43	1834.08	1811.4	2163.97	1215.47	1080.73	1044.38	15142.2	17000.5	17190
																			-5.69897	2325.86	1675.65	2007.14	2732.89	2845.54	2886.95	1878.34	1755.12	1870.23	1167.66	1138.84	1408.62	10549.4	8428.25	9319.93
																			-5	2096.02	2119.07	2268.15	3946.137*	4206.376*	4490.004*	2305.48	2208.73	2321.18	1405.56	1322.17	1782.84	7023.63	5288.44	7657.03
																			Competition with Cyclazosin
26.11.2020		QAPB, (nM)	α1BAR-α2C(YLLY;N2.64)			α1BAR-α2C(L3.29)			α1BAR-α2C(Y6.55)										Cyclazosin, log(M)	α1BAR-α2C(YLLY;N2.64)			α1BAR-α2C(L3.29)			α1BAR-α2C(Y6.55)
		0	122.288	127.388	149.238	236.675	203.22	216.904	186.404	153.448	161.337
		0.03	114.784	102.101	130.9	205.885	212.208	138.897	152.925	135.37	163.669
		0.12	100.735	97.5242	115.79	225.706	154.913	157.157	162.495	157.577	157.838								-20	8972.85	9820.38	11865	23762.9	23630.5	23032.6	5163.62	5184.16	5343.99
		0.47	118.07	118.612	106.903	181.477	176.089	164.609	212.914	204.19	236.14								-11.9897	9274.66	8645.04	11620.4	22798.1	24561.9	22973.3	4525.79	4651.53	4789.03
		1.9	139.706	122.993	132.574	218.392	224.215	217.955	526.458	554.37	588.235								-11.2907	9143.27	8085.75	10677.1	22611.4	22305	23235.9	3931.38	4266.03	4549.49
		7.5	222.736	190.636	254.042	516.69	538.741	554.582	2221.87	2472.3	2462.47								-10.5918	8496.97	8264.95	11034	22470.1	23116.7	22429.5	3917.47	4387.36	4417.01
		29.93	823.25	783.212	1132.06	2055.78	2092.7	2194.62	9390.16	9813.59	9564.61								-9.89279	9066.05	9214.48	11252.5	23342.6	21042.5	23179.3	4143.19	4282.61	4626.4
		119.73	132.5427*	5384.84	4706.46	538.5542*	8645.27	7859.39	15330.5	16308.9	16309.3								-9.19382	8221.46	7929.76	10481	21962.7	21004.2	22870	3682.88	4476.28	4676.41
		203.54	6452.11	6200.7	7864.43	9480.53	10056	9651.02	16224.2	16278.4	16065.3								-8.49485	8087.95	7430.35	9620.29	16203.5	13305.1	14544.9	3250.88	3534.37	3757.98
		346.02	9408.84	9328.09	10607.4	11895.7	12352.4	12598.2	16484.5	17614.2	17713.8								-7.79588	5177.22	4977.38	5604.22	5573.32	5913.23	5724.5	1677	1655.14	1783.52
		588	11886.9	12295.5	12549.3	13397.2	14316.6	13914.7	16629.9	16915.1	17071								-7.09691	2009.48	1947.02	2295.37	3557.24	3229.56	3419.94	1229.44	1242.22	1239.21
		1000	12791.4	13786.8	13548	199.4971*	12735.2	14220.7	194.5328*	14161.4	17122.6								-6.39794	1864.58	1850.94	2376.93	2935.92	3507.8	3319.97	987.978	1235.82	1343.84
																			-5.69897	2737.38	2591.9	3307.81	4282.95	4349.01	4885.89	1117.04	1154.27	1371.38
																			-5	4233.07*	4111.258*	4483.68*	6698.791*	6722.098*	6776.107*	1426.523*	2222.222*	1996.365*
																			Competition with Cyclazosin
27.11.2020		QAPB, (nM)	α1BAR			α1BAR-α2C(YLLY;ECL2)			α1BAR-α2C(L3.29)			α1BAR-α2C(Y6.55)							Cyclazosin, log(M)	α1BAR			α1BAR-α2C(YLLY;ECL2)			α1BAR-α2C(L3.29)			α1BAR-α2C(Y6.55)
		0	365.14	337.317	298.183	252.672	236.004	269.761	232.573	258.806	233.83	271.439	239.71	299.746
		0.03	331.213	279.619	316.704	233.003	250.944	234.233	202.861	200.441	182.458	175.839	187.623	217.225
		0.12	360.376	359.064	328.664	243.284	228.75	265.652	187.352	209.042	212.43	174.252	180.434	224.519					-20	19568.7	18789.2	18435.2	9610.61	10372	10205.3	16366.9	16058.7	14642.5	3896.22*	5250.34	6010.89
		0.47	770.049	758.605	635.505	241.47	225.625	251.031	196.428	194.238	205.815	224.019	305.94	253.82					-11.9897	16502.3	17012	17458.1	9600.9	9741.33	10358.3	16350.8	15753.4	15804.3	3824.036*	4834.76	5201.53
		1.9	2466.91	2447.54	2167.59	304.702	293.27	256.378	249.978	253.636	260.359	570.066	633.772	606.675					-11.2907	19629.6	14882	16385.8	9788.38	10419.5	10365.2	17644.5	16026.4	15264.2	3113.986*	5132.95	5147.74
		7.5	7625.94	8621.47	7904.23	372.364	359.755	353.374	536.293	597.666	508.848	2474.62	2590.23	2355.03					-10.5918	15599.1	15942.6	15737.6	9041.28	10079.1	10353.7	17329	15731.2	14666	4350.98	4302.61	5234.83
		29.93	11929.7	14353.9	15063	1239.61	1196.54	1188.23	2317.94	2398.04	2304.88	10189.4	10744.4	10320.5					-9.89279	18646.9	15997.6	15918	9238.21	9934.63	10497.4	17132	14502.1	16234.6	4285.49	4632.07	5036.4
		119.73	14333.8	17578.7	1724.942*	5047.22	4657.06	4421.42	8418.06	8469.97	8558.92	19573.8	19367.4	18805					-9.19382	14192.4	13709.6	15719.2	8945.65	9147.94	9780.3	17280.4	15411.2	14535.1	4136.91	4385.64	5021.86
		203.54	12910.6	15248.8	17934.6	7614.87	8168.55	7944.98	12026.1	12272.3	11726.6	160.713*	18630.7	189.2855*					-8.49485	6475.73	6180.47	7211.88	6641.97	6882.31	6761.09	11714.5	11163.8	10306.1	3400.17	3348.5	3678.9
		346.02	17379.4	17635.8	17881.6	11690.9	10154.6	10899.2	15552.6	15244.7	15720.6	21284.1	21992.5	21014					-7.79588	3388.55	2794.16	2586.09	2884.16	2835.14	3436.74	4931.68	4380.92	4387.49	1451.72	1596.88	1911.2
		588	12774.4	16327	16531	12876.3	14447.1	13530.5	17467.1	17440.8	17700.5	177.4417*	20256.5	20819.3					-7.09691	2397.01	2347.49	2477.03	2516.03	2432.42	2645.16	2763.99	2545.31	2595.81	1141.15	1226.21	1377.9
		1000	14534.2	12728.4	15811.6	13927.2	15243.4	14186.4	18261.2	17511.3	17405.2	19345	19930.2	20330.8					-6.39794	2372.14	2362.39	2147.48	2510.13	2692.68	2956.61	2787.86	2377.59	1063.81	1182.85	1095.33	1301.42
																			-5.69897	2963.91	2440.89	2764.75	3497.13	3803.9	3903.76	3447.03	3745.27	3619.55	1280.16	1350.62	1430.73
																			-5*	3091.389*	2624.253*	2687.902*	5047.291*	4646.26*	4981.675*	5341.673*	5645.692*	5485.914*	1745.065*	1777.201*	1752.097*
																			Competition with Cyclazosin
12.02.2021		QAPB, (nM)	α1BAR			α1BAR-α2C(YLLY)			α1BAR-α2C(YLLY;N2.64)										Cyclazosin, log(M)	α1BAR			α1BAR-α2C(YLLY)			α1BAR-α2C(YLLY;N2.64)
		0	119.465	106.014	107.407	75.6871	73.0975	79.7784	90.3778	84.7874	83.1639
		0.03	137.366	123.666	116.947	77.4364	74.7718	80.7788	86.8096	90.8351	90.9334
		0.12	144.734	136.646	170.847	84.2432	76.9269	79.9253	92.6474	90.558	89.7109								-20	12135.4	11303.9	15054.3	4805.29	5457.68	5996.01	7534.22	7637.01	7296.73
		0.47	294.835	288.911	314.107	83.1126	82.6226	77.4994	100.329	98.5291	90.1455								-11.9897	11387.4	10559.3	12086.6	4566.45	4975.28	6037.58	7116.92	7431.73	7662.25
		1.9	1168.34	1172.12	177.603	93.5881	104.404	90.1886	97.914	102.899	108.8								-11.2907	12229.8	12609.8	12966.9	4847.71	4991.22	5824.49	7277.15	7292.98	8828.04
		7.5	4581.86	4555.02	5141.61	138.807	149.327	148.942	165.392	153.54	172.535								-10.5918	12247.6	12222.4	12102.3	4518.73	5363.26	5491.6	6776.44	7537.23	8275.21
		29.93	7936.78	9139.97	8796.17	440.17	459.699	492.15	500.726	546.309	628.222								-9.89279	10495.8	11146.8	10902	4490.4	4886.64	5368.48	6973.63	6774.24	7363.4
		119.73	9928.15	9997.33	9793.62	2245.88	2333.57	2251.38	2533.03	2367.64	2916.47								-9.19382	8166.44	9762.87	9574.06	4430.59	4556	5190.73	7453.69	7309.63	7940.11
		203.54	10487.3	10188.4	10270.9	3530.05	3700.09	3304.53	3848.84	4128.96	4440.33								-8.49485	3441.67	3898.69	4172.7	3989.36	3835.55	4005.57	5630.73	5173.9	6665.13
		346.02	9640.2	9909.8	9337.08	5238.73	5219.34	5109.56	6420.21	6323.71	6457.44								-7.79588	1258.65	1125.79	1331.89	2094.77	2136.81	2261.91	3051.69	3020.64	3027.81
		588	164.0143*	9640.1	8849.17	7051.15	6657.74	7071.61	8028.46	7884.55	8533.18								-7.09691	1026.18	966.678	913.072	993.756	1064.23	1053.9	1289.85	1433.25	1450.72
		1000	9260.93	9174.09	9342.53	8005.05	8266.99	8397.72	9291.02	9884.37	9561.2								-6.39794	1158.45	1038.67	989.785	1022.66	1083.34	1144.18	1363.08	1324.41	1403.68
																			-5.69897	1510.26	16830.25*	1192.33	1221.41	1402.38	1499.29	1732.4	1809.97	1753.09
																			-5	1766.19*	1753.028*	2226.915*	1767.677*	1824.029*	2014.76*	2457.172*	2717.444*	2942.33*
Calculated pKi values
			Construct
			α1BAR	α2CAR	α1BAR-α2C(Y3.28)	α1BAR-α2C(L3.29)	α1BAR-α2C(L45.52)	α1BAR-α2C(Y6.55)	α1BAR-α2C(YLLY)	α1BAR-α2C(YLLY;ECL2)	α1BAR-α2C(YLLY;N2.64)
	Date	2020-10-15	8.94642	6.27689					8.3293	8.51232	8.13168
		2020-10-16			9.21805	8.60938	9.0105	8.6092
		2020-10-22	9.00397		8.91619	8.53872	8.97291	8.58917
		2020-10-28	9.29698	6.59589					8.64392
		2020-10-30							8.42848	8.67773	8.19084
		06.11.2020	8.86181	6.46337
		13.11.2020		6.55138	8.93026	8.46653	8.88749	8.41892
		26.11.2020				8.47827		8.28954			7.99842
		27.11.2020	8.84435			8.36857		8.37671		8.51205
		12.02.2021	8.9873						8.30097		8.23581

## Sheet: Supplementary Fig. 3a
Supplementary Figure 3a
To obtain the values depicted below, background measurements (just transfected cells, no donor or acceptor) were subtracted from the measured values, and the resulting values were translated to IP1 concentrations using an IP1 standard curve.
Marked in blue are excluded values that were below the range of the IP1 standard curve due to pipetting error
Exp1
	[PE] (log M)	ADRA1B_WT
	-8.89279	0	0
	-8.19382	0	0
	-7.49485	35.008	0
	-6.79588	148.138	129.765
	-6.09691	268.672	264.858
	-5.39794	439.863	356.737
	-4.69897	590.596	410.735
	-4	491.188	408.99
Exp2
	[PE] (log M)	ADRA1B_WT
	-8.89279	75.2929	56.977
	-8.19382	71.9216	67.9194
	-7.49485	79.0624	65.4142
	-6.79588	127.181	106.355
	-6.09691	224.453	198.973
	-5.39794	241.486	229.453
	-4.69897	287.888	189.005
	-4	294.392	243.722
Exp3	[PE] (log M)	ADRA1B_WT
	-8.89279	84.8403	41.4661
	-8.19382	85.3196	33.9764
	-7.49485	109.821	74.3508
	-6.79588	199.083	136.901
	-6.09691	277.701	218.539
	-5.39794	363.389	306.864
	-4.69897	390.709	373.166
	-4	520.992	399.547
Exp4
	[PE] (log M)	ADRA1B_WT
	-8.89279	80.9581	58.0964
	-8.19382	78.8355	105.489
	-7.49485	296.797	326.109
	-6.79588	695.856	709.24
	-6.09691	249.238	420.939
	-5.39794	598.496	594.331
	-4.69897	681.686	601.816
	-4	915.652	1133.71
Exp5	[PE] (log M)	ADRA1B_WT		ADRA1B_WT
	-8.89279	97.471	122.933	16.7433	59.1328
	-8.19382	135.899	147.738	53.1893	131.684
	-7.49485	293.26	348.814	184.971	332.968
	-6.79588	536.943	657.561	390.756	628.885
	-6.09691	719.174	887.981	570.369	856.29
	-5.39794	885.528	1052.86	652.307	1005.23
	-4.69897	936.094	1027.32	567.573	982.559
	-4	1049.8	1210.36	635.879	1016.66
	[PE] (log M)	ADRA1B_B1
	-8.89279	-1	1
	-8.19382	-2	0
	-7.49485	-1	0
	-6.79588	-3	-1
	-6.09691	-5	0
	-5.39794	-2	0
	-4.69897	-1	0
	-4	-2	0

## Sheet: Supplementary Fig. 3b
Supplementary Figure 3b
To obtain the values depicted below, background measurements (just transfected cells, no donor or acceptor) were subtracted from the measured values, and the resulting values were translated to IP1 concentrations using an IP1 standard curve.
Marked in blue are excluded values that were below the range of the IP1 standard curve due to pipetting error
Exp1
	[PE] (log M)	S95C		I116T		V124M		S150Y		S168C		G183V
	-8.89279	67.3531	4.01631	0	0	0	0	11.6519	0	0	0	0	0
	-8.19382	0	7.15493	0	0	0	0	13.5037	0	8.2838	4.02328	0	0
	-7.49485	29.4718	9.1308	22.6515	38.6124	39.5727	37.7372	0*	17.1873	80.101	61.7072	4.95057	0
	-6.79588	84.0712	70.7824	163.086	137.646	162.312	169.917	15.4845	0*	213.187	230.01	0.471431	0
	-6.09691	123.594	150.001	234.254	212.184	230.353	270.464	14.3385	6.64602	373.984	293.041	0*	0
	-5.39794	269.373	257.6	412.575	271.745	222.995	298.084	61.751	17.429	630.294	403.102	2.84058	0
	-4.69897	323.191	422.658	361.019	314.878	395.183	373.535	63.6856	48.0775	546.031	536.624	37.7527	0
	-4	377.435	437.765	518.839	372.536	363.954	436.192	70.1948	69.9778	678.88	634.809	25.8045	0
Exp4
	[PE] (log M)	S95C		I116T		V124M		S150Y		S168C		G183V
	-8.89279	32.9443	31.3106	31.5557	35.77	31.0154	29.9021	57.7375	37.9412	28.4484	27.3738	33.4263	31.0807
	-8.19382	28.9974	32.3102	65.3054	31.3603	55.8796	67.8138	28.8875	38.0915	38.9455	42.4025	24.516	35.1498
	-7.49485	50.7811	51.9367	205.257	221.477	192.364	209.381	34.3	26.5239	135.716	115.725	12.2927	29.3056
	-6.79588	163.032	169.519	424.555	457.806	389.165	462.274	37.3033	33.794	327.882	336.101	22.9226	33.1996
	-6.09691	223.063	225.786	272.022	277.829	422.942	489.651	18.159	25.9519	368.158	357.195	14.3104	16.4349
	-5.39794	377.64	428.644	284.228	387.261	544.249	615.514	9.07962	52.4342	536.003	572.191	4.72408	23.755
	-4.69897	500.281	586.924	432.86	514.937	653.534	761.261	62.7369	86.2343	592.13	637.69	29.5403	35.9954
	-4	593.664	690.124	440.89	809.903	824.634	858.996	107.957	111.869	694.6	789.857	54.2979	54.9722
Exp5	[PE] (log M)	S95C		I116T		V124M		S150Y		S168C		G183V
	-8.89279	67.6841	57.2503	62.1394	27.0447	73.6307	94.5453	74.9073	81.7518	31.1119	77.1539	174.427	159.294
	-8.19382	44.3358	58.1458	83.056	119.846	0*	119.727	42.7541	76.9449	22.6712	112.589	170.623	162.784
	-7.49485	50.8596	66.1648	183.263	248.421	270.339	295.015	43.7682	73.5851	155.48	214.636	144.813	184.008
	-6.79588	0*	234.446	346.065	399.233	405.477	464.851	54.4874	75.948	329.963	356.634	177.803	170.207
	-6.09691	251.407	277.949	451.266	555.004	566.207	634.561	75.9008	70.6522	468.9	570.413	157.224	175.299
	-5.39794	333.33	361.512	532.836	568.174	671.517	714.097	72.2914	113.195	548.559	641.7	181.304	191.126
	-4.69897	403.917	432.8	599.874	684.451	669.081	757.223	128.09	140.088	619.808	699.597	189.217	202.709
	-4	481.642	456.558	588.218	735.941	648.142	778.169	137.501	152.977	654.693	717.983	220.725	291.038

## Sheet: Supplementary Fig. 3c
Supplementary Figure 3c
To obtain the values depicted below, background measurements (just transfected cells, no donor or acceptor) were subtracted from the measured values, and the resulting values were translated to IP1 concentrations using an IP1 standard curve.
Marked in blue are excluded values that were below the range of the IP1 standard curve due to pipetting error
Exp1
	[PE] (log M)	D191Y		E194V
	-8.89279	0	0	0	0
	-8.19382	0	0	0	0
	-7.49485	0	0	55.9201	55.0486
	-6.79588	38.5742	9.19993	133.157	201.596
	-6.09691	156.63	142.533	225.413	266.066
	-5.39794	322.315	263.99	197.211	306.549
	-4.69897	370.913	393.347	348.337	345.176
	-4	519.698	441.949	499.282	565.119
Exp2
	[PE] (log M)					T295M		V333L		F334L		P349L
	-8.89279					104.882	67.1667	70.5269	43.5022	60.0787	25.5953	87.4455	60.4741
	-8.19382					97.2657	97.0786	66.7894	63.5114	47.6274	32.1853	88.8066	72.5727
	-7.49485					94.9349	67.2254	79.1478	52.1024	46.4358	31.6818	85.9728	58.0087
	-6.79588					106.288	92.615	106.642	45.7824	50.1528	11.4583	92.4459	51.8247
	-6.09691					125.923	86.2642	123.704	107.513	54.1511	45.8176	108.089	64.3519
	-5.39794					150.541	141.237	183.722	145.223	60.9272	21.3812	119.157	72.6039
	-4.69897					198.955	147.551	222.008	193.892	75.0305	36.1741	141.828	74.9019
	-4					152.435	142.974	254.826	189.956	105.726	69.9086	128.955	96.4704
Exp3	[PE] (log M)					T295M		V333L		F334L		P349L
	-8.89279					114.272	56.2396	109.894	50.7373	62.2778	41.2838	74.1985	40.2589
	-8.19382					75.7239	12.1988	92.2888	61.4983	35.6418	20.4676	56.062	28.5075
	-7.49485					53.7101	16.7056	103.007	27.1295	68.7005	14.3876	48.9105	36.8357
	-6.79588					48.7471	44.0496	76.2203	64.7518	36.8299	29.8402	47.1194	47.8966
	-6.09691					132.359	38.982	115.178	96.6826	80.3201	38.6863	57.6247	29.8906
	-5.39794					95.3126	80.2311	201.219	189.39	71.2768	33.5668	106.596	69.6714
	-4.69897					147.351	120.254	285.194	246.582	64.4234	67.1982	86.5523	62.7184
	-4					244.487	189.144	411.239	299.626	171.742	105.039	133.227	92.2182
Exp4
	[PE] (log M)	D191Y		E194V		T295M		V333L		F334L		P349L
	-8.89279	28.4808	21.4114	27.7314	5.87472	28.9262	29.9808	32.3269	32.7494	25.7746	18.9545	32.1043	10.3133
	-8.19382	25.6339	28.2254	57.243	66.3191	29.6353	28.4237	32.1154	34.4179	30.2354	22.2512	24.5786	25.6562
	-7.49485	37.4626	35.367	202.702	196.235	33.5921	36.6974	37.1651	39.2259	27.5343	26.642	31.9027	34.2726
	-6.79588	80.9911	85.3387	384.625	407.484	60.8449	71.9136	95.5623	95.0815	30.3851	28.5079	64.8389	61.5296
	-6.09691	125.389	103.152	350.383	433.896	170.133	204.695	189.446	196.991	21.2689	25.2963	141.491	137.82
	-5.39794	343.654	369.218	567.383	654.572	360.013	358.933	410.072	381.881	48.5479	51.9596	226.169	226.475
	-4.69897	353.075	528.612	737.509	786.11	474.655	507.635	618.115	626.591	180.044	188.448	289.99	281.017
	-4	662.352	730.409	803.974	817.17	538.927	555.264	787.321	792.794	347.376	364.902	319.553	330.086
Exp5	[PE] (log M)	D191Y		E194V		T295M		V333L		F334L		P349L
	-8.89279	74.1735	83.992	78.1975	85.9821	51.2951	48.3575	47.2444	64.6781	72.4274	31.8513	32.9449	50.6416
	-8.19382	60.1069	74.2022	111.88	127.538	35.9566	50.6909	38.0467	69.6511	71.572	70.0773	8.94902	56.1078
	-7.49485	58.3382	79.3521	258.548	283.775	58.5985	58.4331	47.381	61.8834	71.8804	47.3039	21.0898	72.6604
	-6.79588	88.0953	130.822	394.374	553.409	69.6269	94.5941	133.136	117.191	61.7001	59.511	70.9794	114.347
	-6.09691	261.071	289.518	539.129	611.849	209.595	224.971	0*	379.11	67.0305	44.2035	166.319	199.906
	-5.39794	447.164	499.2	597.166	696.851	366.075	383.475	424.041	471.577	115.94	83.8059	222.484	301.754
	-4.69897	529.351	631.077	689.305	720.177	389.783	459.886	500.202	578.705	255.782	195.204	241.296	311.23
	-4	630.141	710.683	667.593	781.933	488.786	480.644	582.395	644.809	402.005	386.255	276.471	360.098

## Sheet: Supplementary Fig. 3d+e
Supplementary Figure 3d & 3e
Displayed are the 520nm/620nm HTRF Ratios which were calculated by dividing both signals (see methods section) and muliplying the result by a factor of 10'000, as recommended by the provider of the Lumi4-TB dye.
Values displayed in italic blue marked with a star have been excluded since experimental mistakes are very likely.
HTRF Ratios:		Saturation binding QAPB																	Competition with ligand
																			Competition with Cyclazosin
20.02.2020		QAPB, (nM)	α1BARXTAL-∆D12			α1BARXTAL													Cyclazosin, log(M)	α1BARXTAL-∆D12		α1BARXTAL
		0	177.506	155.346		374.532	334.52												-20	3189.76	2997.66	5009.72	4686.58
		2	1264.76	1346.44		2568.31	2237.45												-10.1175	3035.29	3089.15	5354.63	4268.94
		3.90625	2714.7	2272.77		4100.11	3808.24												-9.51545	2706.89	2894.58	4394.67	4316.82
		7.8125	4838.72	4973.04		7295.4	6467.4												-8.91339	2945.41	2670.42	4261.39	4798.57
		15.625	9909.3	9050.1		8414.58	8821.41												-8.31133	2718.15	2426.56	3601.59	3548.44
		31.25	14599.8	15252		10802.4	10679.9												-7.70927	1813.96	1750.86	2326.28	2365.49
		62.5	18797.8	17871.5		11991	11962.3												-7.10721	846.764	816.901	1288.78	1130.25
		125	21462.9	21996.3		13882	12558												-6.50515	375.997	367.639	669.133	617.696
		250	22649.4	22088.5		13864	13651.9												-5.90309	259.572	239.121	417.687	459.665
		500	23469.9	25282.9		15810.2	14467.5												-5.30103	205.62	229.215	413.603	466.213
		1000	24166.3	23937.8		15050.2	14061.4												-4.69897	223.576	242.454	371.16	390.066
																			Competition with Cyclazosin
27.02.2020		QAPB, (nM)	α1BARXTAL-∆D12			α1BARXTAL													Cyclazosin, log(M)	α1BARXTAL		α1BARXTAL-∆D12
		0	478.429	388.176		432.249	486.445													3086		2800
		1.95	4143.3	4190.2		3269.49	3574.72
		4	6117.53	7219.48		6293.55	5909.52												-20	2771.02	3173.2	2753.01	2702.03
		7.81	13232.6	13144.8		9801.15	9579.79												-10.4185	2819.24	3095.45	3055.59	2547.05
		15.63	21717.8	20521.4		17026.7	16720.3												-9.81648	3574.468*	3126.71	2982.68	2546.11
		31.25	30430.8	29715.1		21659.6	18669.1												-9.21442	2597.38	2736.49	2594.18	2594.56
		62.5	37931.2	35188.2		21269.6	23010.6												-8.61236	2764.99	2193.88	2166.28	2063.34
		125	42584.9	40888.4		23199.4	23281.9												-8.0103	1491.44	1627.39	1569.71	1275.75
		250	47047.3	46063.4		28221.2	30726.9												-7.40824	1044.63	1110.35	828.077	864.24
		500	48794.9	51262.8		34762.9	34034												-6.80618	557.506	802.288	659.072	650.489
		1000	52387.7	55311.3		40936.8	34189.4												-6.20412	834.846	868.519	719.659	597.015
																			-5.60206	1152.815*	698.472	770.488	611.068
																			-5	990.6118*	1123.758*	945.5281*	839.6258*
																			Competition with Cyclazosin
20.06.2020		QAPB, (nM)	α1BARXTAL-∆D12			α1BARXTAL													Cyclazosin, log(M)	α1BARXTAL		α1BARXTAL-∆D12
		0		1900.99	2183.84		1865.6	1962.1
		2		9777.55	9099.39		7963.17	6691.2
		3.90625		15103	14771.6		13963.9	11218											-20	15098.8	13268.7	20248	19140.9
		7.8125		27061.5	27694.3		18460.5	19216.8											-10.4185	14481.1	13281.2	22415.1	18726.7
		15.625		39661.5	41391		26114.6	32380.8											-9.81648	14118.4	14936.7	18784	14675.13344*
		31.25		53512.8	59051.9		38994.2	36936.3											-9.21442	14327.6	12272.4	19300.6	15452.5
		62.5		70609.4	69136.6		41339.3	45011.2											-8.61236	12726.5	13197.6	14506.4	12735.1
		125		78736.3	83483.6		49253.3	53726											-8.0103	6973.96	7653.24	8748.54	8034.56
		250		89242.9	98156		56958.3	58269.1											-7.40824	3815.17	3615.05	4232.91	3992.54
		500		88706.7	99995.1		55857.7	59836.5											-6.80618	2731.61	3026.34	3096.86	2727.27
		1000		87765	84056.2		49969.9	56595.1											-6.20412	3169.22	2483.53	2786.4	2914.45
																			-5.60206	3256.81	2613.88	2692.51	2505.51
																			-5	4689.16	3777.16	5349.33	4000.41
																			Competition with Cyclazosin
25.06.2020		QAPB, (nM)	α1BARXTAL-∆D12			α1BARXTAL													Cyclazosin, log(M)	α1BARXTAL-∆D12		α1BARXTAL
		0	1602.98	1412.38		2541.67	2144.01
		1.95	6885.52	6730.36		8472.61	8475.94
		3.9	12250.8	11729.9		11388.3	11205												-20	14059.7	10922.6	11949.8	9423.97
		7.8	20186.5	21809.4		17757.7	18901.1												-10.4185	11849	10812.4	10611.4	8698.12
		16	37415.1	34438.6		24892.9	24810.5												-9.81648	9621.89	8930.12	11152.7	8458.31
		31.25	44359.2	46097.5		30976.7	29284.4												-9.21442	8825.46	7832.38	9606.47	7812.5
		62.5	53741.5	50467.1		29837.3	31091												-8.61236	8280.94	6795.15	8855.65	7534.7
		125	58023	58856.9		30359.6	32547.5												-8.0103	5516.94	4664.97	5335.18	4689.39
		250	58211.1	60797.3		38227.8	38553.4												-7.40824	3160.12	3451.48	2822.52	2563.05
		500	67980	66760		37274.6	40502.4												-6.80618	2930.61	2592.47	1876.21	1888.12
		1000	60796.4	65270.3		42295.9	42700.6												-6.20412	2435.61	2130.16	1486.79	1523.79
																			-5.60206	1610.88	2051.46	1597.6	1708.97
																			-5	1831.67	2220.55	2022.32	1739.77
Calculated pKi values
			Construct
			α1BARXTAL-∆D12	α1BARXTAL
	Date	27.02.20202	8.00415	7.96031
		20.06.2020	8.17438	8.40401
		25.06.2020	8.55221	8.26419

## Sheet: Supplementary Fig. 3f
Temperature (°C)	Normalized fluorescence	Normalized fluorescence
	cyclazosin : α1BARXTAL	cyclazosin : α1BARXTAL-F3347.39
25	0	0
27	0.00404023	0.00398823
29	0.00830491	0.00947926
31	0.0135422	0.0139973
33	0.0184304	0.0194916
35	0.0241	0.0269585
37	0.0314517	0.0349964
39	0.0396633	0.0434846
41	0.0483112	0.0534234
43	0.0577779	0.0644527
45	0.0672931	0.0756721
47	0.0771985	0.087215
49	0.0877578	0.099906
51	0.098535	0.113847
53	0.11118	0.128811
55	0.123177	0.145851
57	0.136229	0.165403
59	0.151877	0.191688
61	0.17071	0.232702
63	0.197339	0.293539
65	0.234347	0.380664
67	0.289255	0.500828
69	0.37669	0.638507
71	0.50295	0.766159
73	0.654348	0.87018
75	0.794297	0.940921
77	0.889504	0.980281
79	0.945481	0.997216
81	0.979029	1
83	0.995824	0.995466
85	1	0.984851
87	0.998998	0.970735
89	0.986917	0.947736
91	0.970695	0.921256
93	0.96439	0.89847

[truncated: 19 more sheets: Supplementary Fig. 8a, Supplementary Fig. 8b, Supplementary Fig. 8c, Supplementary Fig. 8d, Supplementary Fig. 8e, Supplementary Fig. 8f, Supplementary Fig. 8g, Supplementary Fig. 8h, Supplementary Fig. 8i, Supplementary Fig. 8j, Supplementary Fig. 8k, Supplementary Fig. 8l, Supplementary Fig. 8m, Supplementary Fig. 10, Supplementary Fig. 11e, Supplementary Fig. 11f, Supplementary Fig. 11g, Supplementary Table 2, Supplementary Table 6]
